# Supplementary material for: Probiotics impact the antibiotic resistance gene reservoir along the human GI tract in a person-specific and antibiotic-dependent manner
Source: Nat Microbiol. 2021 Jul 5;6(8):1043–54. doi: 10.1038/s41564-021-00920-0 (PMC8318886; doi:10.1038/s41564-021-00920-0)
Supplement: Source Data Fig. 1 — Statistical source data. [file 41564_2021_920_MOESM2_ESM.xlsx]

## Sheet: Fig 1B
	PC1	LGIL	LGIM	Stool	UGIL
LGIL	0.37951	-0.20067
LGIL	0.312241	-0.230598
LGIL	0.259547	0.108089
LGIL	0.365998	0.193277
LGIL	0.421884	0.133679
LGIL	0.304871	-0.0753326
LGIL	0.513394	0.123748
LGIL	0.50924	0.0797437
LGIL	0.441984	0.162728
LGIL	0.420907	0.109983
LGIL	0.378573	0.00605642
LGIL	0.41802	-0.0700658
LGIL	0.146488	-0.0928938
LGIL	0.0908179	-0.13081
LGIL	-0.132859	-0.129588
LGIL	-0.179961	-0.151395
LGIL	-0.0918552	-0.222123
LGIL	-0.0014219	-0.309491
LGIL	-0.0509714	-0.0264453
LGIL	-0.121195	-0.0623422
LGIL	-0.0668366	-0.250463
LGIL	-0.060974	-0.245458
LGIL	-0.202307	-0.0802869
LGIL	0.0162008	-0.262653
LGIL	0.0908864	-0.178575
LGIL	0.300982	-0.0666884
LGIL	0.277943	-0.0927077
LGIL	0.0387899	-0.168096
LGIL	0.0500082	-0.11617
LGIM	0.464004		0.139748
LGIM	0.175422		0.142601
LGIM	0.450501		0.136197
LGIM	0.0499547		-0.122848
LGIM	-0.182141		-0.0629108
LGIM	-0.148901		-0.137067
LGIM	-0.311129		0.0285624
LGIM	-0.151416		-0.160631
LGIM	-0.287457		-0.0444554
LGIM	-0.170472		-0.182461
LGIM	0.0121867		-0.288915
LGIM	-0.0850728		-0.271179
LGIM	-0.0396366		-0.297837
LGIM	0.106532		-0.194019
LGIM	-0.131353		-0.213975
LGIM	-0.230843		0.0106365
LGIM	-0.0721676		-0.0578593
LGIM	-0.145141		-0.0221987
LGIM	0.127321		-0.193462
LGIM	0.0221035		-0.188663
LGIM	0.158902		-0.213187
LGIM	0.146359		-0.176913
LGIM	0.128665		-0.195946
LGIM	0.152733		-0.0782471
LGIM	-0.0468777		-0.0643421
LGIM	0.161483		-0.0710707
LGIM	0.0370794		-0.0723768
LGIM	0.0258328		-0.154464
LGIM	-0.211743		-0.0168082
LGIM	-0.132728		-0.0669789
LGIM	-0.135034		-0.0856992
LGIM	-0.199031		-0.0247067
Stool	0.153021			0.174949
Stool	0.226116			0.110488
Stool	-0.0414353			0.148202
Stool	-0.114962			0.00679572
Stool	-0.200674			-0.0284342
Stool	-0.313648			0.0725487
Stool	-0.266481			0.0130154
Stool	0.0155689			-0.0005906
Stool	0.292836			0.071096
Stool	0.155568			0.151401
Stool	0.164684			-0.128061
Stool	0.115117			0.163763
Stool	-0.222183			-0.0061182
Stool	-0.275068			0.0100756
Stool	-0.224504			-0.0107576
Stool	-0.206709			-0.0183792
Stool	-0.213181			0.00295139
Stool	0.0465965			-0.139518
Stool	-0.160959			-0.046376
Stool	0.0527103			0.179004
Stool	0.0961348			0.232438
Stool	0.0541218			0.195562
Stool	0.0579885			0.232912
Stool	0.0432453			0.224894
Stool	0.108433			0.230463
Stool	0.0542369			0.228214
Stool	0.050853			0.152927
Stool	0.022861			0.101294
Stool	-0.0160493			0.100632
Stool	-0.120436			0.103999
Stool	-0.0139415			0.115065
Stool	0.0320011			0.216474
Stool	0.063983			0.166626
Stool	0.0527436			0.181007
Stool	0.0884694			0.18347
Stool	0.101116			0.221776
Stool	0.0455545			0.108844
Stool	-0.108411			0.0707995
Stool	-0.0813455			-0.0352598
Stool	-0.295228			0.257253
Stool	0.0252761			-0.0720369
Stool	-0.123785			0.0694012
Stool	-0.184174			-0.0318893
Stool	-0.0495758			-0.0337279
Stool	-0.177614			0.0314653
Stool	-0.291966			0.126255
Stool	-0.284716			0.0893878
Stool	-0.278799			0.105477
Stool	-0.305194			0.157837
Stool	-0.293347			0.15528
Stool	-0.32006			0.187539
Stool	-0.313757			0.133533
Stool	-0.0847105			0.0100784
Stool	-0.0840172			-0.0124937
Stool	-0.249272			0.15687
Stool	-0.291303			0.254264
Stool	-0.305668			0.237176
Stool	-0.31772			0.244018
Stool	-0.303786			0.298475
Stool	-0.149935			0.0715954
Stool	0.0386794			0.211963
Stool	-0.278046			0.0244566
Stool	-0.263531			0.0395963
Stool	-0.128633			0.0830836
Stool	0.0894713			0.124757
UGIL	0.330654				-0.145426
UGIL	0.455012				0.138155
UGIL	0.446043				0.191239
UGIL	0.290006				-0.0031392
UGIL	0.0326781				-0.259703
UGIL	-0.134103				-0.146321
UGIL	-0.132005				-0.249948
UGIL	-0.185299				-0.0327789
UGIL	-0.0181892				-0.289661
UGIL	-0.149115				-0.133469
UGIL	0.313126				-0.0676173
UGIL	0.00151549				-0.133823

## Sheet: Fig 1C
LGIL	LGIM	Stool	TIL
0.633116	0.863989	0.420176	0.643253
0.415495	0.284952	0.30926	0.864856
0.704096	0.594035	0.337866	0.563972
0.783941	0.378336	0.12941	0.435852
0.509075	0.413541	0.21154	0.560429
0.557875	0.635681	0.32038	0.490645
0.428202	0.551006	0.341685	0.579084
0.468339	0.728046	0.171687	0.464693
0.602505	0.425519	0.374801	0.751803
0.450196	0.595333		0.402858
0.712558	0.460146		0.592336
0.451448	0.479643		0.452385
0.530198
0.601168
0.484716

## Sheet: Fig 1D
LGIL	LGIM	Stool	TIL
12	12	9	13
11	11	10	12
13	12	9	9
12	12	9	12
12	14	11	11
12	14	10	11
11	13	10	14
11	10	13	10
14	12	13	11
12	12	11	10
12	14	13	13
14	13	8	11
14	10	9
13	14	9
11	13	10
12	11	12
11	9	10
12	13	13
12	11	13
11	14	12
11	13	9
11	10	10
11	12	7
14	14	9
9	14	8
12	11	9
13	9	10
13	12	10
10	10	9
	14	11
	9	11
	12	8
		9
		10
		10
		10
		10
		11
		11
		10
		10
		10
		9
		11
		8
		10
		11
		10
		12
		9
		10
		10
		11
		14
		11
		10
		11
		12
		9
		10
		8
		9
		10
		11
		10

## Sheet: Fig 1E
	aminoglycoside	bacitracin	beta-lactam	Chloramphenicol	macrolide-lincosamide-streptogramin	multidrug	Sulfonamide	tetracycline	unclassified	vancomycin
Ce	0.101375	0.08747	0.26353	0.0128859	0.13964	0.217898	0.0270723	0.570946	0.0494165	0.0603411
AC	0.0710755	0.0789518	0.265147	0.00535311	0.180082	0.0773868	0.00770512	0.630266	0.0206378	0.0900695
TC	0.0997221	0.0605918	0.346204	0.0156839	0.257451	0.250356	0.0414026	0.818169	0.065966	0.0433244
DC	0.134217	0.0903363	0.232094	0.018036	0.188751	0.281838	0.0424244	0.689093	0.0820203	0.0913862
SC	0.0911253	0.0942508	0.219259	0.0168207	0.151204	0.29476	0.0552398	0.674097	0.0838325	0.098975
Re	0.0949546	0.0952009	0.246792	0.020797	0.226447	0.428296	0.0875562	0.817866	0.139162	0.0958835
TI	0.0541833	0.0555865	0.308537	0.012344	0.229511	0.174322	0.0163493	0.75368	0.0920793	0.0633345
Ce	0.0628514	0.054887	0.396231	0.0104602	0.257305	0.182832	0.00856367	0.84522	0.077174	0.0388953
DC	0.0680713	0.0529099	0.423668	0.00871504	0.275975	0.259791	0.0154311	0.82205	0.126754	0.0450626
Stool	0.0555038	0.119341	0.258972	0.00898905	0.155497	0.0343354	0.0028308	0.544233	0.0120687	0.133378
