# Supplementary material for: Probiotics impact the antibiotic resistance gene reservoir along the human GI tract in a person-specific and antibiotic-dependent manner
Source: Nat Microbiol. 2021 Jul 5;6(8):1043–54. doi: 10.1038/s41564-021-00920-0 (PMC8318886; doi:10.1038/s41564-021-00920-0)
Supplement: Source Data Fig. 2 — Statistical source data. [file 41564_2021_920_MOESM3_ESM.xlsx]

## Sheet: Fig 2B
Day	Mean	SD	N
-7	0.260368	0.141746	50
-6	0.271783	0.16394	50
-5	0.243525	0.12688	46
-4	0.247689	0.114193	45
-3	0.23679	0.126363	50
-2	0.248559	0.175603	46
-1	0.249645	0.159508	45
1	0.432889	0.120897	55
2	0.326859	0.120358	60
3	0.3277	0.116785	59
4	0.292769	0.119157	60
5	0.271362	0.110496	55
6	0.29392	0.0989923	54
7	0.29572	0.114794	52
14	0.307689	0.111377	60
21	0.306502	0.120214	60
28	0.307468	0.120614	52
42	0.273055	0.102484	60
56	0.269647	0.116732	53

## Sheet: Fig 2C
Day	Mean	SD	N
-7	37.1111	15.1282	9
-6	40	18.7142	10
-5	33.125	3.90741	8
-4	35.125	7.62398	8
-3	36.7778	14.3769	9
-2	35.375	8.78208	8
-1	33.875	7.5297	8
1	61.4444	18.3923	9
2	45.7	17.6197	10
3	38.6667	14.0178	9
4	40.2	15.7325	10
5	36.6667	15.1822	9
6	35.8889	14.1372	9
7	40.25	19.5211	8
14	35.2	7.81452	10
21	34.3	7.4692	10
28	31.625	14.1112	8
42	39.5	12.3671	10
56	33.4444	6.34648	9

## Sheet: Fig 2D
		Baseline	During
512.1.4	-0.0154568		-0.184838
512.1.5	0.0584978		-0.147929
513.1.4	-0.196738		-0.186203
513.1.5	-0.330219		-0.13491
513.2.11	0.137806		-0.0292075
513.2.9	0.170971		-0.0627448
515.1.4	-0.39739		-0.0507189
515.1.5	-0.402643		-0.0495387
518.1.4	0.244817		-0.10161
518.1.5	0.269027		-0.0918668
518.1.6	0.243691		-0.0587886
518.2.10	0.303803		-0.0682355
518.2.9	0.29224		-0.106465
511.1.4	-0.197685		0.165115
511.1.5	-0.168739		0.136261
511.1.6	-0.28177		0.0915199
511.2.11	-0.162569		0.149944
511.2.7	-0.219763		0.147946
511.2.9	-0.195328		0.0915979
514.1.4	-0.241818		-0.22412
514.1.5	-0.186829		-0.214327
514.1.6	-0.0246551		-0.149018
514.2.11	-0.41683		-0.195306
514.2.8	-0.414374		-0.1128
516.1.4	0.135613		-0.0998223
516.1.6	-0.0473586		-0.159339
516.2.10	0.0668409		-0.125622
516.2.12	0.118629		-0.103903
516.2.9	0.0315352		-0.144755
517.1.4	0.165562		-0.083298
517.1.5	0.134826		-0.0684665
517.1.6	0.167329		-0.0659734
517.2.10	0.235533		-0.0106815
517.2.11	0.273209		0.0300443
517.2.12	0.255976		0.024122
517.2.7	0.302651		-0.00700897
517.2.8	0.308649		-0.00952603
517.2.9	0.269347		-0.00501502
519.1.4	0.0948244		0.253882
519.1.5	0.176275		0.223682
519.1.6	0.0065817		0.35699
519.2.10	0.0204003		0.378513
519.2.11	0.13189		0.348169
519.2.12	0.153537		0.31783
519.2.7	0.0464617		0.419312
519.2.8	0.0511437		0.368224
519.2.9	0.123948		0.359122
520.1.4	0.0281905		-0.168895
520.1.5	0.00767984		-0.16904
520.1.6	0.0653129		-0.143169
520.2.10	0.200416		-0.109693
520.2.11	0.173965		-0.13479
520.2.17	0.00423031		-0.167428
520.2.7	0.0295736		-0.166496
412.1.5	-0.196467	-0.188138
412.1.6	-0.357552	-0.174825
413.1.4	-0.247542	0.0875766
413.1.5	-0.454961	0.00296779
413.1.6	-0.254171	0.0696344
415.1.4	-0.410217	-0.192671
415.1.5	-0.37945	-0.19645
415.1.6	-0.319733	-0.158925
415.2.11	-0.139571	-0.182868
418.1.4	0.263951	-0.127932
418.1.5	0.252288	-0.112931
418.1.6	0.281697	-0.112379
418.2.10	0.271032	-0.126281
418.2.11	0.320132	-0.0479546
418.2.12	0.280878	-0.106068
418.2.8	0.323676	-0.0468769
418.2.9	0.297004	-0.117367
411.1.5	-0.181038	0.199252
411.1.6	-0.118873	0.153756
414.1.4	-0.479212	0.136063
414.1.5	-0.527841	0.128123
414.1.6	-0.496638	0.14035
414.2.10	-0.489234	0.13454
416.1.4	-0.211908	0.0652994
416.1.5	-0.282358	0.0556548
416.1.6	-0.305504	0.150509
416.2.10	-0.411139	-0.0387671
417.1.4	0.157038	0.0694539
417.1.5	0.0590688	-0.143426
417.1.6	0.0906759	-0.093679
417.2.10	0.103104	-0.0993522
417.2.11	0.272445	-0.00529365
417.2.17	-0.0151189	0.277018
419.1.4	0.225129	0.21795
419.1.5	0.20381	0.14878
419.1.6	0.160848	0.21198
419.2.10	0.174582	0.146379
419.2.11	0.223723	0.172104
419.2.12	0.211001	0.148566
420.1.4	0.238893	-0.0866995
420.1.5	0.105251	-0.135851
420.1.6	0.164351	-0.0867625
420.2.9	-0.00286672	0.114812

## Sheet: Fig 2E
		Resistant - Baseline	Permissive - Baseline	Resistant - During	Permissive - During
512.1.5	0.0576608			-0.177144
513.1.5	-0.234317			-0.116548
513.2.11	0.138831			-0.062414
513.2.9	0.200191			-0.083709
515.1.5	-0.399101			-0.0501099
518.1.5	0.272356			-0.0774576
518.1.6	0.265135			-0.020107
518.2.10	0.331458			0.0134759
518.2.9	0.322403			-0.00348174
412.1.5	-0.185867	-0.223625
412.1.6	-0.330352	-0.194749
413.1.5	-0.388374	-0.0529855
413.1.6	-0.214243	0.0433514
415.1.5	-0.397298	-0.190145
415.1.6	-0.347249	-0.172006
415.2.11	-0.095523	-0.20182
418.1.5	0.250968	-0.137232
418.1.6	0.294414	-0.0981813
418.2.10	0.263843	-0.143364
418.2.11	0.350555	-0.00554857
418.2.12	0.2738	-0.127965
418.2.8	0.34576	-0.0335946
418.2.9	0.288379	-0.124598
511.1.5	-0.218454				0.124649
511.1.6	-0.33739				0.0510102
511.2.11	-0.221723				0.137109
511.2.7	-0.271405				0.133096
511.2.9	-0.235176				0.0548452
514.1.5	-0.238478				-0.199347
514.1.6	-0.0779354				-0.158686
514.2.11	-0.423546				-0.170281
514.2.8	-0.429009				-0.113195
516.1.6	-0.0818438				-0.17235
516.2.10	0.0857519				-0.13206
516.2.12	0.113598				-0.109954
516.2.9	-0.010098				-0.180653
517.1.5	0.0959242				-0.131979
517.1.6	0.136074				-0.127741
517.2.10	0.262039				-0.0251698
517.2.11	0.285128				0.00400684
517.2.12	0.27318				-0.00818688
517.2.7	0.325078				-0.0259734
517.2.8	0.33195				-0.0206626
517.2.9	0.280917				-0.0451746
519.1.5	0.144618				0.254129
519.1.6	0.0093179				0.406817
519.2.10	0.010349				0.457759
519.2.11	0.120514				0.41077
519.2.12	0.14333				0.379899
519.2.7	0.0376216				0.490115
519.2.8	0.0443713				0.426511
519.2.9	0.11253				0.412747
520.1.5	-0.0222108				-0.215177
520.1.6	0.0437606				-0.187904
520.2.10	0.252238				-0.0824566
520.2.11	0.249178				-0.0877046
520.2.7	0.0478233				-0.188552
411.1.5	-0.232257		0.210175
411.1.6	-0.154445		0.174172
414.1.5	-0.502694		0.158652
414.1.6	-0.464481		0.192248
414.2.10	-0.460581		0.152864
416.1.5	-0.281469		0.0394792
416.1.6	-0.30957		0.195466
416.2.10	-0.406862		-0.0555438
417.1.5	0.0119765		-0.18621
417.1.6	0.0740499		-0.13951
417.2.10	0.107331		-0.141859
417.2.11	0.286821		-0.0237227
419.1.5	0.203624		0.15772
419.1.6	0.145216		0.221713
419.2.10	0.157021		0.130537
419.2.11	0.227483		0.148011
419.2.12	0.194389		0.140008
420.1.5	0.162775		-0.135568
420.1.6	0.229464		-0.0462123
420.2.9	0.0500529		0.147859

## Sheet: Fig 2F
Baseline	Baseline	During	During
Permissive	Resistant	Permissive	Resistant
0.263201	0.302161	0.302161	0.375534
0.348651	0.307961	0.386258	0.438715
0.773579	0.238509	0.307961
0.691075	0.279317	0.207673
0.769829	0.205385	0.238509
0.475645		0.274197
0.495594		0.279317
0.377642		0.205385
0.186316
0.17269
0.327945
0.290688
0.377149
0.401243
0.294072
0.349041

## Sheet: Fig 2G
Lumen	All																																									Permissive
Baseline	25	20	9	14	21	19	25	43	41	48	11	10	9	20	22	33	8	6	6	5	5	6	5	7	7	11	12	11														25	20	43	41	48	20	22	33
During	21	16	16	7	8	7	14	11	8	7	13	13	7	8	5	6	7	5	7	6	9	4	25	7	7	11																21	16	16	11	8	7	7	8
Mucosa	All																																									Permissive
Baseline	40	16	12	9	9	11	7	5	6	6	5	6	6	6	14																											40	12	9	9	11	6	6	6
During	16	19	14	10	11	11	12	11	6	9	11	9	9	10	8	11	6	6	30	7	5	22	14	6	13	13	10	12														16	19	14	11	12	11	6	9
[truncated: 20 more columns]

## Sheet: Fig 2H
Lumen	All																																									Permissive
Baseline	3.56125	3.51296	2.07292	2.03277	3.30141	2.51516	3.22483	3.0824	3.21214	3.59725	2.06196	2.04008	2.29548	3.20191	2.98581	3.43875	3.08557	2.47062	2.76619	2.32276	2.43616	2.50447	3.88589	3.51181	3.63267	2.90054	2.912	3.12302														3.56125	3.51296	3.0824	3.21214	3.59725	3.20191	2.98581	3.43875
During	3.34529	3.14349	2.79512	2.23124	2.36777	1.91113	2.35983	2.13092	2.20072	2.09411	2.52571	2.53147	2.40717	2.01827	2.40413	2.63515	2.65504	2.61625	2.59816	2.98184	3.83876	3.65577	4.03518	2.39461	2.37553	2.55428																3.34529	3.14349	2.79512	2.13092	2.20072	2.09411	2.40717	2.01827
Mucosa	All																																									Permissive
Baseline	2.97027	2.6829	2.28719	2.72003	3.10383	2.87063	2.38672	2.93238	2.30146	2.80101	2.27127	3.47131	3.46851	3.45129	3.66335																											2.97027	2.28719	2.72003	3.10383	2.87063	3.47131	3.46851	3.45129
During	3.18743	3.154	2.85253	2.85449	2.93335	1.99647	2.17009	2.47079	2.56257	2.15013	3.18242	3.17418	3.20353	2.97256	3.12268	3.06289	2.88006	2.93809	4.10573	4.07959	3.99428	4.14254	4.02991	3.9832	2.94754	2.9183	2.41541	2.57522														3.18743	3.154	2.85253	1.99647	2.17009	2.47079	2.56257	2.15013
[truncated: 20 more columns]
