# Supplementary material for: Probiotics impact the antibiotic resistance gene reservoir along the human GI tract in a person-specific and antibiotic-dependent manner
Source: Nat Microbiol. 2021 Jul 5;6(8):1043–54. doi: 10.1038/s41564-021-00920-0 (PMC8318886; doi:10.1038/s41564-021-00920-0)
Supplement: Source Data Fig. 3 — Statistical source data. [file 41564_2021_920_MOESM4_ESM.xlsx]

## Sheet: Fig 3B
	PC1	Antibiotics	Naive
Antibiotics	0.186881	-0.332751
Antibiotics	0.0983156	0.319003
Antibiotics	0.0653966	0.270021
Antibiotics	0.120955	0.240825
Antibiotics	0.108252	0.163628
Antibiotics	0.0455663	0.148104
Antibiotics	0.0311677	0.17056
Antibiotics	-0.083959	-0.291729
Antibiotics	-0.0814521	-0.270076
Antibiotics	-0.0710783	-0.104914
Antibiotics	-0.0791132	-0.0159909
Antibiotics	0.0865653	0.0158334
Antibiotics	-0.154929	-0.174649
Antibiotics	-0.151931	-0.055022
Antibiotics	0.125347	0.0584711
Antibiotics	0.0817192	0.276686
Antibiotics	0.238783	0.13027
Antibiotics	0.738775	-0.190125
Antibiotics	0.739943	-0.097556
Antibiotics	0.740869	-0.135276
Antibiotics	0.734107	-0.139723
Antibiotics	0.747946	-0.137689
Antibiotics	0.724429	-0.182185
Antibiotics	0.14149	0.325477
Antibiotics	0.735994	-0.135787
Antibiotics	0.703716	-0.0945041
Antibiotics	0.0222746	0.184678
Antibiotics	-0.142501	-0.0616903
Antibiotics	0.00700641	0.251679
Antibiotics	-0.148965	-0.19621
Antibiotics	-0.0584136	0.20762
Antibiotics	-0.0354674	0.234675
Antibiotics	-0.0965393	0.04917
Antibiotics	-0.102805	0.119702
Antibiotics	-0.0991797	-0.188917
Antibiotics	-0.10438	-0.227339
Antibiotics	0.298034	0.102848
Antibiotics	0.29784	0.0623608
Antibiotics	0.290211	0.024229
Antibiotics	0.439629	-0.0679254
Antibiotics	0.724283	-0.1828
Antibiotics	0.71608	-0.132728
Antibiotics	0.571908	-0.069301
Antibiotics	-0.0797856	0.153298
Antibiotics	-0.104332	0.107385
Antibiotics	-0.0840333	0.0664695
Antibiotics	-0.0095184	-0.0469367
Antibiotics	-0.0370383	-0.0204632
Antibiotics	-0.0073222	0.0691164
Antibiotics	-0.144655	-0.145618
Antibiotics	-0.13472	-0.0926857
Antibiotics	0.685519	-0.105118
Antibiotics	0.547764	-0.0280856
Antibiotics	0.606673	-0.0541282
Antibiotics	-0.15196	-0.110049
Antibiotics	-0.124807	0.0410818
Antibiotics	-0.0209637	0.220795
Antibiotics	-0.110349	-0.0586973
Antibiotics	-0.0448018	0.0703718
Antibiotics	-0.0565375	-0.113774
Antibiotics	-0.153562	-0.265939
Antibiotics	-0.168932	-0.15081
Antibiotics	-0.112313	-0.0165407
Antibiotics	-0.125852	-0.0429368
Antibiotics	-0.136094	-0.0842812
Antibiotics	-0.126193	-0.0602904
Antibiotics	-0.0909777	-0.30505
Antibiotics	-0.0971749	-0.3126
Antibiotics	0.0433578	0.20641
Antibiotics	0.560562	-0.103924
Antibiotics	-0.0638803	0.141567
Antibiotics	-0.0476502	0.120013
Antibiotics	0.108852	0.181593
Antibiotics	0.49743	0.13387
Antibiotics	0.276797	0.123538
Antibiotics	0.36641	0.116625
Naïve	-0.106668		0.0433021
Naïve	-0.110742		-0.0055474
Naïve	-0.0565307		0.0537693
Naïve	-0.065874		0.00161473
Naïve	-0.0601214		0.0542314
Naïve	-0.0906173		0.036999
Naïve	-0.130115		-0.0445281
Naïve	-0.0678277		0.136027
Naïve	-0.146417		-0.0959456
Naïve	-0.134254		-0.157167
Naïve	-0.140717		-0.0493248
Naïve	-0.14086		-0.0760455
Naïve	0.0961995		0.264701
Naïve	0.107062		0.316668
Naïve	0.0499446		0.25512
Naïve	0.078467		0.271716
Naïve	0.00764927		0.147811
Naïve	0.0748327		0.275769
Naïve	-0.106281		-0.219004
Naïve	-0.131498		-0.103811
Naïve	-0.0623982		-0.259668
Naïve	0.00597566		-0.117838
Naïve	-0.103463		-0.18566
Naïve	-0.105684		-0.250441
Naïve	-0.142499		-0.200924
Naïve	-0.136114		-0.225392
Naïve	-0.135381		-0.236015
Naïve	-0.137565		-0.211152
Naïve	-0.134556		-0.259893
Naïve	-0.147221		-0.204883
Naïve	-0.0656341		0.132407
Naïve	-0.0180026		0.20138
Naïve	-0.0339752		0.188508
Naïve	-0.0385634		0.16182
Naïve	-0.113093		0.00285799
Naïve	-0.0108813		0.10961
Naïve	-0.0958144		-0.0986703
Naïve	-0.135649		0.00056946
Naïve	-0.127939		-0.016081
Naïve	-0.119987		0.0218242
Naïve	-0.135092		0.0219952
Naïve	-0.103868		0.0520799
Naïve	-0.111787		0.0327344
Naïve	-0.0895427		0.116071
Naïve	-0.0937185		0.126561
Naïve	-0.118234		0.0983742
Naïve	-0.113505		0.0881379
Naïve	-0.134871		0.035379
Naïve	-0.143463		-0.0590766
Naïve	-0.0833664		-0.0374891
Naïve	-0.124169		0.00103838
Naïve	-0.147645		-0.0423026
Naïve	-0.0446241		-0.003259
Naïve	-0.149676		-0.0410522
Naïve	-0.153516		-0.0752031
Naïve	-0.155138		-0.144015
Naïve	-0.157198		-0.193688
Naïve	-0.152886		-0.19475
Naïve	-0.14299		-0.212396
Naïve	-0.133085		-0.229871
Naïve	-0.049549		0.190571
Naïve	-0.0348792		0.204265
Naïve	-0.0083524		0.28152
Naïve	-0.0185598		0.245229
Naïve	-0.04652		0.205083
Naïve	-0.034056		0.202261
Naïve	-0.0425743		0.194509
Naïve	-0.0853093		0.160636
Naïve	-0.112724		0.0682788
Naïve	-0.0697997		0.202839
Naïve	-0.0564055		0.220927
Naïve	-0.0975552		0.0950531
Naïve	0.0182099		0.0139878
Naïve	-0.0765476		0.118153
Naïve	-0.102789		-0.201952
Naïve	-0.0956311		-0.0950295
Naïve	-0.102543		-0.0208981
Naïve	-0.0942952		-0.0014443
Naïve	-0.110911		-0.0970247
Naïve	-0.110919		-0.0424268
Naïve	-0.103411		-0.0354864
Naïve	-0.0913339		-0.0336162
Naïve	-0.0885152		0.0124805
Naïve	-0.100582		-0.0019115
Naïve	-0.0822834		0.163357
Naïve	-0.0420315		-0.0789624
Naïve	-0.0808226		0.159619
Naïve	-0.116164		-0.0154754
Naïve	-0.125463		0.0328067
Naïve	-0.12028		-0.0099141
Naïve	-0.151935		-0.0767133
Naïve	-0.137881		-0.0779927
Naïve	0.0111716		0.085769
Naïve	-0.103753		-0.1828
Naïve	-0.145996		-0.130722
Naïve	-0.14054		0.00416228
Naïve	-0.158183		-0.1298
Naïve	-0.121961		0.0124265
Naïve	-0.127441		0.0330264
Naïve	-0.151491		-0.0361949
Naïve	-0.159993		-0.172281
Naïve	-0.158822		-0.175002
Naïve	-0.136931		-0.0264278
Naïve	-0.145203		-0.138076
Naïve	-0.147992		-0.0382441
Naïve	-0.148408		-0.0324518
Naïve	-0.163747		-0.110028
Naïve	-0.152957		-0.176406
Naïve	-0.144291		-0.170585
Naïve	-0.144094		-0.279523
Naïve	-0.129302		-0.131018
Naïve	-0.106562		-0.143905
Naïve	-0.134208		-0.098495
Naïve	-0.150486		-0.146936
Naïve	-0.0303096		0.257057
Naïve	-0.0407048		0.212053
Naïve	0.0154892		0.221032
Naïve	-0.0930599		0.0908742
Naïve	0.010314		0.0913461
Naïve	-0.0388731		0.134571
Naïve	-0.0475019		0.161125
Naïve	-0.0364582		0.135457
Naïve	-0.0262344		0.162619
Naïve	-0.0345571		0.143308
Naïve	-0.0330412		0.139633
Naïve	-0.0428221		0.122421

## Sheet: Fig 3C
Naive	Antibiotics
43.6	113
55.8333	51.5
75.6667	50.4
46.1667	40.5
43.4286	116.667
54.8	141.25
65.8	37.6667
48	41
42.7143	43.5
53.2857	57
48.5714	37.2
51.6667	98.25
48.2	44.8333
47.7143	72
53.4286	44.5
49.4	51
47.1667	44.5
69.4	106
60.5714	92.5

## Sheet: Fig 3D
Naive	Antibiotics
2.83315	3.81107
2.68703	2.82006
3.13317	2.73075
2.72861	2.7155
2.94387	4.05576
3.06696	3.96617
3.23217	2.87839
2.80541	2.62822
3.02548	3.03244
3.06275	2.98132
2.81536	2.11993
2.82468	3.97575
2.9075	3.04395
2.71788	3.27044
2.99552	2.85004
2.84303	2.69842
2.66351	2.47933
3.35266	3.80978
2.81494	3.52135

## Sheet: Fig 3E
	PC1	Antibiotics-L	ABX-M	Naive-L	Naive-M
LGIL	-0.628199	0.293848
LGIL	0.173518	0.0900446
LGIL	0.173862	0.0410452
LGIL	-0.656579	0.218196
LGIL	-0.6427	0.200674
LGIL	-0.65603	0.222577
LGIL	-0.654612	0.230699
LGIL	-0.611883	0.300917
LGIL	-0.610287	0.303328
LGIL	0.221384	-0.01577
LGIL	0.231355	0.00341529
LGIL	-0.105569	0.112933
LGIL	-0.638444	0.249602
LGIL	-0.622017	0.262154
LGIL	-0.620585	0.113299
LGIL	-0.595507	0.0551437
LGIL	-0.637764	0.0546441
LGIL	-0.571768	-0.0657287
LGIL	0.200524	0.078088
LGIL	0.217344	-0.0448699
LGIL	0.168253	0.00824903
LGIL	0.166862	0.0516271
LGIL	-0.421444	-0.142596
LGIL	-0.386169	-0.142617
LGIM	-0.639918		0.277797
LGIM	-0.646216		0.264367
LGIM	-0.644601		0.212823
LGIM	-0.575313		0.215429
LGIM	0.212078		0.154268
LGIM	0.220994		0.145391
LGIM	0.260513		0.101291
LGIM	0.260531		0.102815
LGIM	0.247348		0.0874676
LGIM	-0.48643		-0.0726766
LGIM	-0.610479		-0.002586
LGIM	0.180096		0.0602403
LGIM	0.136729		0.165063
LGIM	0.166377		0.173156
LGIM	0.131584		0.0918577
LGIM	0.128686		0.042156
LGIM	0.137342		0.0653629
LGIM	0.192248		0.0773335
LGIM	0.178618		0.139346
LGIM	-0.252528		-0.107294
LGIM	-0.261658		-0.117408
LGIM	-0.270432		-0.11651
LGIL	0.235011			0.111522
LGIL	0.229801			-0.0085125
LGIL	0.156333			0.114888
LGIL	0.174184			0.0721082
LGIL	-0.292106			-0.234257
LGIL	-0.255522			-0.257927
LGIL	0.134112			-0.183207
LGIL	0.183104			-0.161501
LGIL	0.158065			-0.140665
LGIL	-0.0668784			-0.294352
LGIL	0.0131261			-0.23682
LGIL	0.194003			-0.178733
LGIL	0.101166			-0.241385
LGIL	-0.0375261			-0.265204
LGIL	0.0161327			-0.261632
LGIL	-0.405582			-0.173395
LGIL	-0.443951			-0.183909
LGIL	0.0903651			-0.266504
LGIL	0.117389			-0.255413
LGIL	0.0391662			-0.299285
LGIL	-0.148324			-0.307053
LGIL	0.244428			-0.0334585
LGIL	0.241112			-0.0061735
LGIL	0.262448			0.161801
LGIL	0.264346			0.208886
LGIL	0.187604			0.0919437
LGIL	0.138359			0.0113484
LGIL	0.236481			0.094073
LGIL	0.208277			0.146899
LGIL	-0.177962			-0.332227
LGIL	-0.250478			-0.320796
LGIL	-0.0254449			-0.181515
LGIL	-0.0700963			-0.21532
LGIL	-0.156409			-0.239643
LGIL	-0.167624			-0.23897
LGIL	0.210519			0.0872272
LGIL	0.220909			0.0955243
LGIL	0.262203			-0.002696
LGIL	0.265015			0.0544463
LGIL	0.264036			0.218992
LGIL	0.202398			0.0194276
LGIL	0.178126			-0.0728621
LGIL	0.0665282			-0.229779
LGIL	0.0675232			-0.218056
LGIL	0.24584			0.037244
LGIL	0.226409			0.012275
LGIM	0.237093				0.193937
LGIM	0.221737				0.117142
LGIM	0.216915				0.080015
LGIM	0.223322				0.0963917
LGIM	0.189592				0.0870097
LGIM	-0.0680098				-0.258626
LGIM	0.193534				-0.111961
LGIM	0.0980939				-0.260797
LGIM	0.191978				-0.090022
LGIM	0.202813				-0.0824612
LGIM	0.197663				-0.101469
LGIM	0.181937				-0.119623
LGIM	-0.39495				-0.09983
LGIM	0.203127				-0.0800618
LGIM	0.0275444				-0.319206
LGIM	0.245349				0.0205806
LGIM	0.23815				0.206792
LGIM	0.264565				0.174736
LGIM	0.215407				0.308926
LGIM	0.271253				0.189557
LGIM	0.230924				0.301228
LGIM	0.253679				0.229903
LGIM	0.176411				0.016338
LGIM	0.181637				0.0990747
LGIM	0.187971				0.0681665
LGIM	0.0775556				-0.0926444
LGIM	-0.261993				-0.272899
LGIM	-0.269435				-0.237331
LGIM	-0.252609				-0.210501
LGIM	-0.308545				-0.19608
LGIM	0.140794				0.120695
LGIM	0.227015				-0.0803519
LGIM	0.25145				0.225426
LGIM	0.165999				0.0625497
LGIM	0.228909				0.155492
LGIM	0.0494				-0.133627
LGIM	0.0969122				-0.0505057
LGIM	-0.0562062				-0.161066
LGIM	-0.0506772				-0.157921
LGIM	0.00304043				-0.142183
LGIM	0.129896				-0.115888
LGIM	0.165131				0.0524855
LGIM	0.145344				-0.114085
LGIM	0.15797				-0.0158409
LGIM	0.246033				0.0387678
LGIM	0.244928				0.222182
LGIM	0.268261				0.143064
LGIM	0.264104				0.155162
LGIM	0.253258				0.203422

## Sheet: Fig 3F
Lumen	Mucosa	Lumen	Mucosa
Antibiotics	Antibiotics	Naive	Naive
109	117	32	39
64	118	36	34
50	153	28	33
145	166	26	27
150	48	99	31
114	43	81	89
113	42	84	53
155	37	53	74
161	44	56	71
44	84	99	75
43	98	97	76
31	48	39	64
98	42	44	72
103	40	56	50
100	99	80	55
97	101	73	52
99	98	79	55
94	93	45	49
46	93	61	46
38	111	76	41
101	110	81	46
104	109	50	36
125		60	79
123		44	83
		47	82
		81	93
		78	101
		65	107
		79	117
		95	107
		90	78
		95	46
		101	42
		117	86
		118	57
		73	101
		77	100
		53	106
		52	107
		45	104
		79	93
		91	93
		93	87
		84	92
		35	34
		31	43
			32
			40
			37

## Sheet: Fig 3G
Lumen	Mucosa	Lumen	Mucosa
Antibiotics	Antibiotics	Naive	Naive
4.049	4.03406	2.30333	2.65134
3.07149	4.0462	2.23321	2.24405
2.7726	4.25063	2.00293	2.21809
4.15695	4.11293	2.11831	2.34112
4.28527	2.89092	3.64459	2.43726
4.08822	2.90424	3.17083	3.51032
4.06893	2.70276	2.85113	2.43074
4.14912	2.55083	1.93537	2.15466
4.13933	2.80011	1.88911	2.2028
2.66072	3.89996	3.56125	2.34692
2.60662	3.92664	3.51296	2.4028
2.36468	2.69626	2.07292	2.18459
3.94681	2.58583	2.03277	2.97027
3.95026	2.67946	2.51516	2.6829
3.9216	3.65323	3.22483	2.28719
3.92897	3.59811	3.21214	2.72003
3.91554	3.68722	3.59725	3.10383
3.92229	3.40178	2.04008	2.38672
2.57181	3.33198	2.29548	2.93238
2.42359	3.7999	2.98581	2.30146
3.53439	3.85788	3.43875	2.80101
3.5358	3.85894	2.47062	2.27127
4.20798		2.76619	3.47131
4.21948		2.43616	3.46851
		2.50447	3.45129
		3.51181	3.66335
		3.63267	3.89758
		2.912	4.02253
		3.12302	4.13611
		3.58789	4.09694
		3.69214	3.44656
		3.86853	2.25549
		3.97062	2.89282
		3.99914	3.52485
		4.02904	2.93151
		3.08785	3.95928
		3.06064	3.91098
		2.40385	4.13666
		2.5967	4.11327
		2.67746	4.08282
		3.14761	3.41131
		3.3943	3.62838
		3.25639	3.31862
		3.32271	3.51096
		1.84493	1.93897
		1.83434	2.74639
			2.3269
			2.35444
			2.51478
