# Supplementary material for: Probiotics impact the antibiotic resistance gene reservoir along the human GI tract in a person-specific and antibiotic-dependent manner
Source: Nat Microbiol. 2021 Jul 5;6(8):1043–54. doi: 10.1038/s41564-021-00920-0 (PMC8318886; doi:10.1038/s41564-021-00920-0)
Supplement: Source Data Fig. 4 — Statistical source data. [file 41564_2021_920_MOESM5_ESM.xlsx]

## Sheet: Fig 4A main
	FMT			Probiotics			Spontaneous recovery
Day	Mean	SD	N	Mean	SD	N	Mean	SD	N
-13	0.210746	0.091636	12	0.171196	0.0569207	14	0.241534	0.0827212	14
-12	0.214885	0.0921945	11	0.161971	0.0672782	14	0.175522	0.0751089	13
-11	0.254327	0.0569969	10	0.166844	0.0986593	15	0.19918	0.0764355	12
-10	0.230349	0.0799463	15	0.189088	0.181582	23	0.210049	0.130677	21
-9	0.209152	0.0902068	18	0.188604	0.182061	23	0.205873	0.0692921	21
-8	0.226729	0.0917216	11	0.19585	0.185581	22	0.210391	0.100116	21
-7	0.211103	0.0720191	18	0.245142	0.178705	22	0.171167	0.0518781	15
-6	0.17317	0.0896299	5	0.188547	0.0981125	13	0.204349	0.0642661	13
-5	0.274121	0.163631	12	0.239283	0.125439	13	0.230092	0.0852586	21
-4	0.791778	0.348759	8	0.83215	0.0212374	4	0.545591	0.280076	15
-3	0.938935	0.340292	5	0.850774	0.292735	8	0.68269	0.202084	11
-2	0.638181	0.266905	9	0.906093	0.0188323	5	0.35874	0.118007	7
-1	0.605695	0.259758	12	0.438448	0.29069	4	0.444746	0.0766614	11
0	0.599776	0.215002	12	0.598129	0.266274	2	0.529557	0.219952	15
1	0.322816	0.286329	14	0.796816	0.166591	11	0.70696	0.248348	20
2	0.423153	0.232746	14	0.527499	0.225944	19	0.324153	0.225949	20
3	0.359208	0.227504	18	0.607546	0.192705	19	0.364258	0.16716	21
4	0.431139	0.221432	15	0.806769	0.200079	18	0.32169	0.178887	17
5	0.362997	0.214874	18	0.670753	0.167112	23	0.298936	0.068388	19
6	0.300308	0.116005	15	0.607343	0.18126	23	0.312613	0.147256	20
7	0.242822	0.129255	15	0.50169	0.15483	16	0.298626	0.0617235	19
14	0.248787	0.16468	18	0.546164	0.130807	24	0.281352	0.0663493	17
21	0.219067	0.141515	18	0.469258	0.167824	23	0.292793	0.0779633	21
28	0.235906	0.0979618	18	0.425417	0.17961	23	0.26835	0.063673	21
42	0.290358	0.122833	18	0.404325	0.115762	22	0.306145	0.078486	21
56	0.256925	0.116558	15	0.346962	0.132961	22	0.339142	0.0723514	19
86	0.316668	0.0924435	15	0.428986	0.174726	14	0.261426	0.114481	13
116	0.272321	0.0697413	15	0.417284	0.167058	14	0.231203	0.0991232	9
146	0.298267	0.1226	12	0.413979	0.177065	14	0.254008	0.0564758	9

## Sheet: Fig 4A AUC
Antibiotics				Recovery				Follow-up
FMT	Probiotics	Spontaneous		FMT	Probiotics	Spontaneous		FMT	Probiotics	Spontaneous
2.96448	2.26346	2.10107		16.9536	19.8755	7.56002		41.2655	53.5877	47.8226
2.70447	2.29199	4.18456		7.11857	25.5587	8.85386		27.5946	113.966	32.0852
1.33039	2.17671	2.04155		4.92979	11.0744	9.99056		20.8428	58.8867	31.2485
2.38389	2.33013	1.65743		8.08503	12.0856	5.3605		40.3564	50.7633	27.2234
3.40345	1.63265	2.52424		4.18104	11.8931	8.38109		25.218	40.8334	37.4686
4.62013	2.37887	3.97954		9.3051	17.6591	13.606		39.0394	74.309	38.2631
	4.09861	2.35788			15.9066	7.82173			36.2144	43.6461
	4.29693				14.5891				38.3915

## Sheet: Fig 4B main
	FMT			Probiotics			Spontaneous recovery
Day	Mean	SD	N	Mean	SD	N	Mean	SD	N
-13	51	12.522	6	63.3333	29.931	6	56.4286	19.3292	7
-12	53	12.8062	5	53	15.3623	5	51.8	16.2388	5
-11	60	22.5278	5	52.7143	14.8067	7	54.5	7.04746	4
-10	57	18.8547	5	49	6.18755	8	61.1429	14.9156	7
-9	46.5	6.09098	6	45.875	6.19764	8	51.8571	11.3494	7
-8	40.5	9.60902	4	50.5714	12.6076	7	50.1429	10.6369	7
-7	53	11.9666	6	43.7143	7.95224	7	47.2	7.29383	5
-6	53	16.9706	2	43	9.13783	5	47	7.71362	5
-5	66.25	20.9344	4	59	27.9046	4	55.2857	19.1199	7
-4	68.6667	46.5224	3	38		1	82.8	30.7766	5
-3	87.5	50.2046	2	89.25	60.8352	4	78.75	31.5106	4
-2	66.6667	46.7155	3	52	19.799	2	41.3333	5.50757	3
-1	62.5	39.4842	4	96.6667	67.5154	3	62.5	34.0245	4
0	83.5	38.8201	4	129.5	51.6188	2	66.6	33.7387	5
1	87.4	42.9919	5	86.25	44.6421	4	85.3333	28.3031	6
2	91.6	28.3954	5	86.6667	38.3649	6	71.3333	23.6277	6
3	67.8333	38.9328	6	69.5	33.7624	6	66.1429	29.3963	7
4	80.2	40.1086	5	92.1667	38.8403	6	66.5	30.3299	6
5	77.6667	42.931	6	80.375	30.5003	8	53	7.77174	6
6	52.4	19.1651	5	81	28.9137	8	69.8333	35.1535	6
7	58.6	19.2042	5	76.6	24.0583	5	68.3333	25.6879	6
14	61.1667	23.3274	6	74.75	23.8313	8	66.3333	25.3745	6
21	64.5	19.7053	6	73.875	30.0829	8	58.2857	25.151	7
28	44.6667	8.91441	6	60.875	22.0418	8	56.5714	19.705	7
42	45.3333	7.17403	6	57.5714	19.6287	7	62.1429	25.334	7
56	48	12.1037	5	54.8571	12.5224	7	58.5	22.0975	6
86	46.6	8.70632	5	56.6	14.3631	5	42.25	2.75379	4
116	56.6	17.6579	5	54	9.92472	5	45.3333	6.65833	3
146	51.25	7.08872	4	55.4	14.7411	5	49.6667	6.65833	3

## Sheet: Fig 4B AUC
Antibiotics				Recovery				Follow-up
FMT	Probiotics	Spontaneous		FMT	Probiotics	Spontaneous		FMT	Probiotics	Spontaneous
532.812	412.955	218.5		2783	2677.91	1726.83		5521	6854	6327
441.786	667	441		1231.5	1560	1217		4712	4601	4620
255.5	198.917	220.5		1531	1506	1328		6706	7226	5471
229.5	375	275		1982.67	1444	1458.5		5920	6580	6323
202.5	283.214	255.417		1545.5	1358.57	1283		7340	5285	5340
592.5	416.071	546		1279.5	2784.86	2956		3874	8611	11274
	192.5	521			2348	1855			7582	8777
	500				2604.17				6594

## Sheet: Fig 4C
	Antibiotics																																								Recovery
All	107	110	117	115	61	50	142	142	152	110	112																														110	109	115	109	110	69	75	92	78
Lumen	107	110	61	50	142	142	110	112																																	110	109	69	75	47	49	86	81	42
Mucosa	117	115	152																																						115	109	110	92	78	68	53	46	48
[truncated: 20 more columns]

## Sheet: Fig 4D
	Antibiotics																																								Recovery
All	4.04641	4.02843	4.03767	4.04317	3.04824	2.8138	4.15654	4.27025	4.26392	4.09952	4.07668																														4.12516	4.06627	4.10696	4.18227	4.07827	2.79437	3.10779	3.68858	3.30327
Lumen	4.04641	4.02843	3.04824	2.8138	4.15654	4.27025	4.09952	4.07668																																	4.12516	4.06627	2.79437	3.10779	2.55253	2.57044	3.89151	3.80923	2.19421
Mucosa	4.03767	4.04317	4.26392																																						4.10696	4.18227	4.07827	3.68858	3.30327	3.17359	2.54362	2.60545	2.58826
[truncated: 20 more columns]

## Sheet: Fig 4E
	Antibiotics																																								Recovery
All	102	95	99	46	36	47	42	39	37	46	96	98	100	97	100	88	83	75	124	120	112	111	105																		46	45	47	42	48	47	83	75	74
Lumen	102	95	46	36	96	98	124	120																																	46	45	83	75	50	58	56	80	96
Mucosa	99	47	42	39	37	46	100	97	100	88	83	75	112	111	105																										47	42	48	47	74	79	83	64	60
[truncated: 31 more columns]

## Sheet: Fid 4F
	Antibiotics																																								Recovery
All	3.92789	3.92491	3.93604	2.5996	2.43113	2.71463	2.62297	2.63496	2.66218	2.69334	3.508	3.48829	3.66687	3.49386	3.69065	3.39066	3.27794	3.22336	4.21625	4.21362	3.76789	3.85803	3.83511																		2.84868	2.80489	2.81506	2.82036	2.93771	2.86243	3.29028	3.2466	3.18327
Lumen	3.92789	3.92491	2.5996	2.43113	3.508	3.48829	4.21625	4.21362																																	2.84868	2.80489	3.29028	3.2466	2.85289	2.88542	2.32887	2.76165	3.2043
Mucosa	3.93604	2.71463	2.62297	2.63496	2.66218	2.69334	3.66687	3.49386	3.69065	3.39066	3.27794	3.22336	3.76789	3.85803	3.83511																										2.81506	2.82036	2.93771	2.86243	3.18327	3.39706	3.44397	3.21581	3.12769
[truncated: 31 more columns]

## Sheet: Fig 4G
	Antibiotics																																								Recovery
All	160	156	162	38	41	48	36	39	36	42	29	98	101	102	98	88																									95	93	108	111	104	103	104	99	78
Lumen	160	156	38	41	29	98	101	102	98																																95	93	108	78	66	56	54	51	73
Mucosa	162	48	36	39	36	42	88																																		111	104	103	104	99	72	75	73	61
[truncated: 29 more columns]

## Sheet: Fig 4H
	Antibiotics																																								Recovery
All	4.17003	4.12729	4.1195	2.66826	2.59335	2.94346	2.88349	2.71132	2.59332	2.83075	2.39248	3.9447	3.9511	3.92179	3.94086	3.9226																									3.90505	3.94361	4.10878	4.08677	4.02767	3.89235	4.07625	4.05634	2.78783
Lumen	4.17003	4.12729	2.66826	2.59335	2.39248	3.9447	3.9511	3.92179	3.94086																																3.90505	3.94361	4.10878	2.78783	2.68014	2.60327	2.58302	2.8326	3.61672
Mucosa	4.1195	2.94346	2.88349	2.71132	2.59332	2.83075	3.9226																																		4.08677	4.02767	3.89235	4.07625	4.05634	3.04303	3.12637	3.04306	2.95978
[truncated: 29 more columns]

[truncated: 3 more sheets: Fig 4I, Fig 4J, Fig 4K]
