# Supplementary material for: Probiotics impact the antibiotic resistance gene reservoir along the human GI tract in a person-specific and antibiotic-dependent manner
Source: Nat Microbiol. 2021 Jul 5;6(8):1043–54. doi: 10.1038/s41564-021-00920-0 (PMC8318886; doi:10.1038/s41564-021-00920-0)
Supplement: Source Data Fig. 5 — Statistical source data. [file 41564_2021_920_MOESM6_ESM.xlsx]

## Sheet: Fig 5B
	PC1	FMT-C	FMT-co	Probiotics-c	Probiotics-co	Spontaneous-C	Spontaneous-co	Antibiotics-c	Antibiotics-co	Control-C	Control-Co
Cecum	-0.228299	0.387789
Cecum	-0.334302	-0.150211
Cecum	-0.15927	0.0565372
Cecum	-0.259438	-0.319329
Cecum	-0.253412	-0.034644
ProximalColon	-0.284032		-0.287909
ProximalColon	-0.305263		0.154405
ProximalColon	-0.191913		-0.320543
ProximalColon	-0.325293		0.0829296
ProximalColon	-0.288772		-0.235436
Cecum	0.621882			-0.0897465
Cecum	0.62884			-0.0807667
Cecum	0.575788			-0.0792156
Cecum	0.598659			-0.0904226
Cecum	0.581596			-0.0771802
ProximalColon	0.61548				-0.0607368
ProximalColon	0.573331				-0.0403663
ProximalColon	0.600553				-0.0424413
ProximalColon	0.587198				-0.0433289
ProximalColon	0.631142				-0.0798188
Cecum	-0.13205					0.369377
Cecum	-0.285405					-0.266513
Cecum	-0.335143					-0.0740331
Cecum	-0.280191					0.303061
Cecum	-0.146625					-0.325963
ProximalColon	-0.287546						-0.275001
ProximalColon	-0.284712						0.112175
ProximalColon	-0.279071						-0.121325
ProximalColon	-0.201728						-0.319475
ProximalColon	-0.268209						-0.314082
Cecum	0.364							0.0759141
Cecum	0.336752							0.200296
Cecum	0.337847							0.199674
Cecum	0.315304							0.204545
ProximalColon	0.241959								0.121561
Cecum	-0.304689									-0.0484356
Cecum	-0.320767									-0.232473
Cecum	-0.168091									0.262299
Cecum	-0.321275									0.169158
Cecum	-0.287017									0.229123
ProximalColon	-0.258811										0.0618527
ProximalColon	-0.24814										0.359974
ProximalColon	-0.0809348										0.214767
ProximalColon	-0.335655										0.0189665
ProximalColon	-0.154276										0.424989

## Sheet: Fig 5C
FMT	Probiotics	Spontaneous	Antibiotics	Control
0.204759	0.792203	0.682223	0.584086	0.50623
0.359655	0.799879	0.887751	1.43455	0
0.967201	0.97865	0.482798	1.49357	0.915598
0.55184	0.943579	0.163928	1.55834	0
0.941894	1.00403	0.680752		0.463756

## Sheet: Fig 5D
FMT	Probiotics	Spontaneous	Control
0.718041	0.818667	0.907743	0.500559
0.686292	0.993846	1.15048	0.111931
0.7901	0.371276	1.01155	1.14618
0.641811	0.551812	0.331389	0.482864
0.545383	0.59248	0.251432	0.584086

## Sheet: Fig 5E
	VanSD	FMT	Probiotics	Spontaneous	Antibiotics	Control
A2F	0.000296292	0
A2F	0.000174918	0
A2F	0.00020352	0
A2F	0.000195888	0
A2F	4.18e-05	0
A2F	0.000248224	0
A2F	0.000130507	0
A2F	0.000103023	0
A2F	0.000169151	0
A2F	0.00020726	0
A2P	0.00203333		32.2006
A2P	0.00243271		39.4181
A2P	0.00208722		42.4047
A2P	0.00103128		8.7108
A2P	0.00142783		18.9149
A2P	0.00273874		99.4346
A2P	0.00239923		99.2444
A2P	0.00182012		78.8363
A2P	0.00121714		78.8363
A2P	0.00202535		64.4012
A2W	0.000462203			0
A2W	0.000330341			0
A2W	0.000342427			0
A2W	0.000345854			0
A2W	0.000333138			0
A2W	0.000187263			0
A2W	0.00022931			0
A2W	0.000202607			0
A2W	0.000314528			0
A2W	0.000203569			0
A2X	0				0
A2X	0				0
A2X	0				0
A2X	0				0
A2X	0				0
A2X	0				0
A2X	0				0
W2W	0.000209					0
W2W	0.000163403					0
W2W	0.000134					0
W2W	8.35e-05					0
W2W	0.00021235					0
W2W	6.01e-05					0
W2W	0.000112					0
W2W	0.000228104					0
W2W	0.00013111					0
W2W	7.45e-05					0

## Sheet: Fig 5F
	VanSD	FMT	Probiotics	Spontaneous	Antibiotics	Control
CeL61_S11	0	0
CeL63_S12	0	0
CeL65_S13	0	0
CeL66_S14	0	0
CeL70_S15	0	0
CPL61_S1	0	0
CPL62_S2	0	0
CPL65_S3	0	0
CPL66_S4	0	0
CPL70_S5	0	0
CeL46_S51	32.2006		22.4
CeL47_S52	39.4181		22.4
CeL48_S53	42.4047		17.5
CeL51_S54	8.7108		10.5
CeL52_S55	18.9149		9.8
CPL46_S41	99.4346		24.9
CPL47_S42	99.2444		38
CPL48_S43	78.8363		29.9
CPL51_S44	78.8363		12.1
CPL52_S45	64.4012		27.7
CeL41_S31	0			0
CeL42_S32	0			0
CeL43_S33	0			0
CeL44_S34	0			0
CeL45_S35	0			0
CPL41_S21	0			0
CPL42_S22	0			0
CPL43_S23	0			0
CPL44_S24	0			0
CPL45_S25	0			0
CeL24_S72	0				0
CeL27_S73	0				0
CeL28_S74	0				0
CeL30_S75	0				0
CPL22_S61	0				0
CPL24_S62	0				0
CPL30_S65	0				0
CeL11_S14	0					0
CeL13_S15	0					0
CeL14_S16	0					0
CeL15_S17	0					0
CeL20_S18	0					0
CPL11_S4	0					0
CPL13_S5	0					0
CPL14_S6	0					0
CPL15_S7	0					0
CPL20_S8	0					0

## Sheet: Fig 5G
	VanSD	FMT	Probiotics	Spontaneous	Antibiotics	Control
CeL61_S11	0	0
CeL63_S12	0	0
CeL65_S13	0	0
CeL66_S14	0	0
CeL70_S15	0	0
CPL61_S1	0	0
CPL62_S2	0	0
CPL65_S3	0	0
CPL66_S4	0	0
CPL70_S5	0	0
CeL46_S51	32.2006		143
CeL47_S52	39.4181		198
CeL48_S53	42.4047		152
CeL51_S54	8.7108		76.4
CeL52_S55	18.9149		106
CPL46_S41	99.4346		234
CPL47_S42	99.2444		229.316
CPL48_S43	78.8363		144
CPL51_S44	78.8363		89.7
CPL52_S45	64.4012		175.819
CeL41_S31	0			0
CeL42_S32	0			0
CeL43_S33	0			0
CeL44_S34	0			0
CeL45_S35	0			0
CPL41_S21	0			0
CPL42_S22	0			0
CPL43_S23	0			0
CPL44_S24	0			0
CPL45_S25	0			0
CeL24_S72	0				0
CeL27_S73	0				0
CeL28_S74	0				0
CeL30_S75	0				0
CPL22_S61	0				0
CPL24_S62	0				0
CPL30_S65	0				0
CeL11_S14	0					0
CeL13_S15	0					0
CeL14_S16	0					0
CeL15_S17	0					0
CeL20_S18	0					0
CPL11_S4	0					0
CPL13_S5	0					0
CPL14_S6	0					0
CPL15_S7	0					0
CPL20_S8	0					0
CeM13_S20	0					0
CeL1_S91	0					0
CeL2_S92	0					0
CeL3_S93	0					0
CeL7_S94	0					0
CeL5_S95	0					0
CPL1_S81	0					0
CPL2_S82	0					0
