# Supplementary material for: Probiotics impact the antibiotic resistance gene reservoir along the human GI tract in a person-specific and antibiotic-dependent manner
Source: Nat Microbiol. 2021 Jul 5;6(8):1043–54. doi: 10.1038/s41564-021-00920-0 (PMC8318886; doi:10.1038/s41564-021-00920-0)
Supplement: Source Data Extended Data Fig. 1 — Statistical source data. [file 41564_2021_920_MOESM7_ESM.xlsx]

## Sheet: ED Fig 1A
	PC1	LGIL	LGIM	Stool	UGIL
LGIL	-0.409613	-0.155816
LGIL	-0.23967	0.169167
LGIL	-0.143507	0.0421028
LGIL	-0.42901	-0.084927
LGIL	-0.236761	0.264987
LGIL	-0.313284	-0.0724318
LGIL	-0.0968112	0.133335
LGIL	0.228382	0.0164586
LGIL	-0.0921266	-0.0792073
LGIL	-0.108357	0.168428
LGIL	-0.158363	-0.0613942
LGIL	0.219301	0.0347793
LGIL	-0.277235	-0.0244282
LGIL	0.327672	-0.0859709
LGIL	-0.357281	-0.0742214
LGIL	-0.270816	0.152175
LGIL	-0.195931	-0.144485
LGIL	-0.439988	-0.0842185
LGIL	-0.302191	0.232407
LGIL	-0.430735	-0.161047
LGIL	-0.0763619	0.130361
LGIL	0.125736	0.124156
LGIL	-0.28311	-0.21379
LGIL	-0.0346061	-0.0119199
LGIL	-0.108134	-0.241052
LGIL	0.0818532	-0.185423
LGIL	-0.237704	0.0679748
LGIL	-0.215395	-0.0187705
LGIL	0.152747	-0.017011
LGIM	-0.138174		0.24534
LGIM	0.196505		-0.0549608
LGIM	0.347759		-0.136937
LGIM	-0.0484375		-0.233723
LGIM	0.279195		-0.0114914
LGIM	0.112281		0.0980449
LGIM	-0.412379		-0.143686
LGIM	-0.457836		-0.0656856
LGIM	0.248074		0.00096294
LGIM	-0.23814		-0.0509307
LGIM	-0.285036		-0.127309
LGIM	0.270061		-0.0941922
LGIM	0.0643685		0.0865197
LGIM	0.293127		-0.0151196
LGIM	-0.196186		-0.135352
LGIM	0.122135		0.0790906
LGIM	-0.317483		-0.208935
LGIM	-0.117006		0.048167
LGIM	0.340777		-0.174749
LGIM	0.015811		0.0968108
LGIM	-0.28358		-0.157153
LGIM	-0.0846793		-0.1296
LGIM	0.265107		-0.062919
LGIM	0.31829		-0.0662704
LGIM	-0.0479418		-0.2935
LGIM	0.013492		-0.275502
LGIM	-0.325506		-0.123891
LGIM	-0.21391		0.0745891
LGIM	0.234828		-0.0439659
LGIM	-0.460358		-0.0579147
LGIM	-0.225673		0.134779
LGIM	-0.131714		0.140591
LGIM	0.26817		0.0216094
LGIM	-0.0767878		-0.15494
LGIM	-0.0546276		0.138676
LGIM	0.178184		0.101903
LGIM	-0.282689		-0.111428
LGIM	-0.184639		-0.0350306
LGIM	0.208647		0.0593144
Stool	0.128522			0.0811505
Stool	0.116407			0.0543257
Stool	0.319559			-0.117778
Stool	0.138922			0.0259589
Stool	0.224915			-0.253009
Stool	0.339623			-0.217953
Stool	0.307719			-0.146361
Stool	-0.11566			-0.0794859
Stool	-0.224179			-0.236489
Stool	-0.174336			0.0461752
Stool	-0.244753			-0.174973
Stool	-0.0073323			0.112527
Stool	0.205956			-0.0867253
Stool	0.342707			-0.0899512
Stool	0.240998			-0.165929
Stool	0.215848			-0.23608
Stool	0.330843			-0.148053
Stool	-0.259205			-0.543738
Stool	-0.0449728			-0.3792
Stool	-0.022766			0.239128
Stool	0.00526917			0.273946
Stool	0.0132856			0.182053
Stool	0.0394			0.226565
Stool	0.139393			0.156626
Stool	-0.0255483			0.254218
Stool	-0.0251584			0.260761
Stool	-0.0354442			0.274746
Stool	-0.0281527			0.252991
Stool	-0.0020004			0.260344
Stool	0.0930637			0.184693
Stool	0.0448683			0.245947
Stool	0.0986387			0.209411
Stool	-0.0900793			0.290761
Stool	0.0414029			0.111742
Stool	0.109765			0.109415
Stool	0.0190849			0.157754
Stool	-0.0250391			0.180168
Stool	0.147858			0.130306
Stool	0.104617			0.0924562
Stool	0.097034			0.0334942
Stool	0.347489			-0.126445
Stool	-0.0244464			0.145471
Stool	0.033326			0.156971
Stool	0.0990452			0.118724
Stool	-0.0919088			0.212737
Stool	0.151411			0.0485196
Stool	0.314481			-0.0788639
Stool	0.277237			0.0004014
Stool	0.301767			-0.0681356
Stool	0.274883			0.00492231
Stool	0.325173			-0.0274502
Stool	0.329569			-0.0286938
Stool	0.211154			0.0619327
Stool	-0.127946			0.176007
Stool	-0.107143			0.0406833
Stool	0.20556			0.00905906
Stool	0.318328			-0.0399032
Stool	0.307998			-0.160218
Stool	0.257115			-0.0153623
Stool	0.266082			-0.236401
Stool	0.0292396			0.0524572
Stool	-0.172662			0.136378
Stool	0.167297			0.038482
Stool	0.191541			0.0754671
Stool	0.0586617			0.155836
Stool	0.16549			0.142951
UGIL	-0.400527				-0.189155
UGIL	-0.223496				0.133659
UGIL	-0.201899				-0.228977
UGIL	-0.452286				-0.0647544
UGIL	-0.274305				0.303745
UGIL	-0.29276				-0.0363483
UGIL	-0.0491549				-0.0079091
UGIL	0.153714				0.0672254
UGIL	-0.0057332				-0.184383
UGIL	-0.0071627				0.159454
UGIL	-0.134984				-0.0579945
UGIL	0.250299				-8.17e-05
UGIL	-0.292872				0.035145
UGIL	0.130295				0.075015

## Sheet: ED Fig 1B
TIL	LGIL	LGIM	Stool
0.740453	0.684941	0.748736	0.390063
0.39885	0.496432	0.724739	0.32676
0.522342	0.567331	0.290887	0.432969
0.752114	0.744977	0.46449	0.249165
0.469144	0.411966	0.409988	0.231083
0.501791	0.616155	0.4366	0.314552
0.448323	0.379755	0.593819	0.376396
0.474784	0.477787	0.354901	0.3859
0.567963	0.601471	0.828181	0.556554
0.374158	0.380643	0.357462
0.59707	0.668615	0.614753
0.424174	0.431103	0.590735
0.577886	0.584954	0.557397
0.571469	0.653323
	0.572528

## Sheet: ED Fig 1C
LGIL	LGIM	Stool	TIL
99	72	31	89
97	50	37	77
39	55	38	37
44	52	35	81
56	55	58	60
80	49	41	39
73	46	46	93
79	41	70	55
45	46	86	70
61	36	61	42
76	79	87	90
81	83	40	28
50	82	44
60	93	52
44	78	53
47	42	75
81	86	53
78	57	94
65	101	88
79	100	58
73	106	42
77	107	59
45	104	46
79	93	47
91	93	43
93	87	50
84	92	45
35	34	44
31	43	40
	32	41
	40	46
	37	38
		40
		41
		37
		40
		37
		52
		66
		50
		46
		44
		40
		41
		41
		45
		56
		40
		44
		41
		34
		45
		48
		69
		52
		45
		53
		43
		42
		69
		26
		46
		41
		52
		43

## Sheet: ED Fig 1D
LGIL	LGIM	Stool	TIL
38	32	11	35
28	32	8	18
15	40	8	31
12	15	10	30
18	20	18	10
23	17	14	32
37	18	13	19
42	14	29	12
9	12	36	25
14	17	20	14
33	11	35	23
40	11	12	8
14	10	10	36
18	22	16	14
13	24	13	17
12	25	16	23
24	18	12
35	17	40
17	43	31
21	33	15
19	5	14
27	7	15
14	27	13
14	13	11
27	43	15
34	42	14
37	49	11
8	41	12
10	55	12
	32	13
	33	15
	27	9
	27	10
	6	12
	8	10
	13	11
	13	12
	11	11
	13	16
		15
		13
		14
		13
		14
		16
		17
		13
		14
		17
		13
		12
		14
		12
		10
		17
		15
		12
		14
		11
		11
		22
		9
		10
		12
		22
		18

## Sheet: ED Fig 1E
		acridine dye	aminocoumarin antibiotic	aminoglycoside antibiotic	carbapenem	cephalosporin	cephamycin	diaminopyrimidine antibiotic	fluoroquinolone antibiotic	fosfomycin	glycopeptide antibiotic	glycylcycline	lincosamide antibiotic	macrolide antibiotic	monobactam	mupirocin	nitroimidazole antibiotic	nucleoside antibiotic	oxazolidinone antibiotic	penam	penem	peptide antibiotic	phenicol antibiotic	pleuromutilin antibiotic	rifamycin antibiotic	streptogramin antibiotic	sulfonamide antibiotic	sulfone antibiotic	tetracycline antibiotic	triclosan
Ce	Mucosa	18	27	41	28	146	420	23	195	14	8	37	58	290	28	0	6	18	0	209	34	34	32	0	32	57	4	4	393	32
AC	Mucosa	4	9	14	5	42	175	33	24	2	3	45	65	129	0	0	0	2	2	26	0	6	5	2	2	64	2	2	294	2
TC	Mucosa	18	17	67	7	61	269	19	73	6	5	66	109	213	5	0	3	18	3	68	5	9	21	3	9	100	5	5	387	9
DC	Mucosa	8	19	72	27	107	207	28	129	8	3	74	97	197	19	0	0	13	2	134	22	26	33	2	26	66	12	12	363	27
SC	Mucosa	22	37	56	41	91	217	51	134	2	3	64	83	197	23	0	2	15	0	124	21	18	44	0	33	79	16	16	380	35
Re	Mucosa	11	10	70	12	113	208	39	167	4	8	81	109	223	15	0	4	11	0	125	17	23	46	0	34	95	21	21	413	34
TI	Lumen	5	11	39	18	112	370	25	143	3	5	111	113	277	15	0	4	5	5	147	17	21	42	5	34	112	7	7	540	35
Ce	Lumen	6	16	27	14	109	410	18	116	2	7	94	112	251	17	0	2	6	9	126	18	20	38	9	28	111	2	2	504	28
DC	Lumen	8	25	62	35	125	416	19	178	4	13	134	116	276	36	0	6	8	3	176	40	30	71	3	64	112	5	5	571	67
Stool		3	4	18	6	40	248	45	35	2	6	56	103	98	5	1	1	1	2	41	5	12	13	2	13	57	0	0	253	12

## Sheet: EF Fig 1F
	log2 fold difference	-log10(q-value)
penem	-2.69231		1.54061
triclosan	-2.26083		1.78516
macrolide antibiotic	-1.60944		4.73993
aminocoumarin antibiotic	-2.46911		5.13668
penam	-2.40221		4.66354
carbapenem	-2.63183		2.51428
phenicol antibiotic	-2.35445		4.4168
sulfone antibiotic	-4.19153		4.11691
tetracycline antibiotic	-1.0372		5.51286
nitroimidazole antibiotic	-3.35252		3.18842
fosfomycin	-2.43344		2.6925
fluoroquinolone antibiotic	-2.72427		5.24033
cephalosporin	-1.76899		7.1707
sulfonamide antibiotic	-4.19153		4.11691
aminoglycoside antibiotic	-1.50586		4.58004
monobactam	-2.884		2.29499
mupirocin	10			1.63639
lincosamide antibiotic	-0.227976	0.158015
glycylcycline	-0.927086	0.818156
glycopeptide antibiotic	-0.398407	0.899629
pleuromutilin antibiotic	-0.894855	0.20204
nucleoside antibiotic	-3.13838	1.44129
cephamycin	-0.573765	1.48945
rifamycin antibiotic	-2.11149	1.09745
peptide antibiotic	-1.53376	1.23958
streptogramin antibiotic	-0.853776	0.679854
acridine dye	-1.77913	1.35458
oxazolidinone antibiotic	-0.894855	0.20204

## Sheet: ED Fig 1G
LGIL	LGIM	Stool	TIL
152	115	169	150
146	153	162	117
147	155	167	136
146	165	170	148
145	163	170	148
140	160	172	159
103	161	168	157
114	156	163	175
138	158	163	150
142	150	157	153
148	171	157	153
156	159	154	149
160	160	168
161	168	172
162	176	168
151	164	169
148	159	166
169	165	164
174	156	167
161	168	171
159	165	171
151	162	168
155	144	172
155	161	171
156	156	173
150	157	165
146	163	161
		161
		157
		160
		159
		154
		162
		158
		167
		156
		161
		166
		167
		168
		161
		167
		167
		165
		167
		173
		172
		171
		171
		170
		171
		170
		167
		167
		170
		167
		173
		173
		172
		175
		165
		171
		159
		171
		169

## Sheet: ED Fig 1H
	Observed Drug Class	Escherichia abundance
LGIL	22	0.0784774
LGIL	22	0.0568176
LGIL	13	0.000662143
LGIL	14	0.0010674
LGIL	12	0.0106719
LGIL	18	0.0226685
LGIL	22	0.189672
LGIL	23	0.265802
LGIL	15	0.00150322
LGIL	12	0.00256684
LGIL	22	0.0378365
LGIL	23	0.0960594
LGIL	10	2.81971e-06
LGIL	16	2.69217e-06
LGIL	9	0.000101102
LGIL	6	7.45404e-05
LGIL	18	0.0185468
LGIL	23	0.0300323
LGIL	11	0.00107155
LGIL	13	0.00580199
LGIL	11	0.0141835
LGIL	18	0.0114465
LGIL	12	0.000746632
LGIL	14	0.0148568
LGIL	25	0.0223515
LGIL	22	0.0315075
LGIL	24	0.0313963
LGIL	7	0.000148556
LGIL	9	0.000149249
LGIM	21	0.0826831
LGIM	22	0.163612
LGIM	22	0.198988
LGIM	13	0.00114307
LGIM	18	0.0115495
LGIM	15	8.26553e-06
LGIM	16	0
LGIM	11	3.46043e-05
LGIM	8	0.000162138
LGIM	13	0.000229338
LGIM	6	7.94386e-05
LGIM	8	0.000354585
LGIM	6	0.00048581
LGIM	21	0.019882
LGIM	14	0.0181625
LGIM	18	0.0177546
LGIM	17	0.00570679
LGIM	12	0.00115615
LGIM	22	0.0423423
LGIM	20	0.0203325
LGIM	4	0.000899632
LGIM	4	0.00065568
LGIM	21	0.0116072
LGIM	11	0.00286271
LGIM	26	0.0496173
LGIM	23	0.0362936
LGIM	26	0.0688709
LGIM	24	0.0710538
LGIM	27	0.0596698
LGIM	19	0.0226206
LGIM	18	0.0222981
LGIM	20	0.0239364
LGIM	21	0.021196
LGIM	7	7.94328e-05
LGIM	6	3.38552e-05
LGIM	11	7.77528e-05
LGIM	12	0.000201598
LGIM	10	0.000200674
LGIM	10	0.000117702
Stool	12	4.99186e-06
Stool	10	0
Stool	10	1.01712e-05
Stool	10	2.46478e-06
Stool	19	0.00398658
Stool	18	0.00090585
Stool	12	0.000439089
Stool	22	0.0122142
Stool	23	0.0409536
Stool	15	0.00459489
Stool	20	0.0480519
Stool	12	0.000329376
Stool	6	0.000102035
Stool	16	0.00112189
Stool	15	0.00271038
Stool	16	0.00583423
Stool	10	0.00246709
Stool	25	0.0567802
Stool	21	0.0170365
Stool	13	0.00249311
Stool	12	0.000333633
Stool	16	0.00164498
Stool	15	6.79645e-05
Stool	10	9.29454e-05
Stool	15	0.000198353
Stool	17	5.04901e-05
Stool	8	5.60763e-05
Stool	8	4.78206e-06
Stool	9	4.66683e-06
Stool	11	2.80559e-05
Stool	11	1.41626e-05
Stool	8	1.86768e-05
Stool	10	5.32544e-05
Stool	11	6.20891e-05
Stool	8	3.71085e-05
Stool	10	6.24469e-05
Stool	11	1.21468e-05
Stool	12	2.91039e-05
Stool	13	0.00214839
Stool	11	0.00346718
Stool	11	0.000170403
Stool	14	0.000118719
Stool	10	0.000177194
Stool	10	5.50887e-06
Stool	11	1.67156e-05
Stool	13	4.87059e-05
Stool	11	0.000954775
Stool	10	0.00148632
Stool	13	0.000868803
Stool	9	0.000274417
Stool	12	0.000156663
Stool	10	2.35588e-05
Stool	9	0.000440788
Stool	9	0.000950401
Stool	14	0.00902512
Stool	13	0.00099531
Stool	11	0.000176442
Stool	13	0.00107774
Stool	11	0.001082
Stool	14	0.000168737
Stool	21	0.00394461
Stool	9	0.000257396
Stool	16	0.00259468
Stool	11	1.92384e-05
Stool	19	0.00034255
Stool	16	4.1653e-05
UGIL	22	0.107401
UGIL	13	0.000909136
UGIL	17	0.0321478
UGIL	22	0.175683
UGIL	10	0.000978053
UGIL	18	0.0343819
UGIL	14	4.96685e-06
UGIL	9	0.000210523
UGIL	23	0.0223055
UGIL	10	0.000457181
UGIL	17	0.0119326
UGIL	9	0.00042194
UGIL	23	0.0347586
UGIL	12	4.75869e-05
