# Supplementary material for: Probiotics impact the antibiotic resistance gene reservoir along the human GI tract in a person-specific and antibiotic-dependent manner
Source: Nat Microbiol. 2021 Jul 5;6(8):1043–54. doi: 10.1038/s41564-021-00920-0 (PMC8318886; doi:10.1038/s41564-021-00920-0)
Supplement: Source Data Extended Data Fig. 2 — Statistical source data. [file 41564_2021_920_MOESM8_ESM.xlsx]

## Sheet: ED Fig 2A
Day	Mean	SD	N
-7	0.431091	0.15469	51
-6	0.381432	0.172683	51
-5	0.367547	0.156652	47
-4	0.362963	0.144654	51
-3	0.381432	0.133554	51
-2	0.335329	0.201487	47
-1	0.328351	0.185786	46
1	0.502442	0.135287	56
2	0.445151	0.129274	61
3	0.450385	0.157173	60
4	0.426251	0.144799	61
5	0.396164	0.146981	56
6	0.395973	0.138401	61
7	0.456784	0.183383	53
14	0.4046	0.15712	61
21	0.406506	0.150078	61
28	0.414738	0.20703	53
42	0.399607	0.183074	61
56	0.383946	0.136025	54

## Sheet: ED Fig 2B
Day	Mean	SD	N
-7	15	6.36396	9
-6	19.2	10.2935	10
-5	13.375	2.38672	8
-4	13.5556	2.87711	9
-3	15.6667	8.06226	9
-2	13	2.9761	8
-1	13.875	6.33443	8
1	28.6667	9.06918	9
2	20.5	9.9694	10
3	15.4444	8.36826	9
4	18.1	10.5982	10
5	15.8889	10.4097	9
6	14.7	5.59861	10
7	16.875	9.41788	8
14	13.9	5.02107	10
21	15.3	2.58414	10
28	13	4.10575	8
42	15.1	6.20842	10
56	14.6667	3.87298	9

## Sheet: ED Fig 2C
		Baseline	During
512.1.5	-0.113622		0.124227
513.1.5	0.189591		0.0166823
513.2.11	0.250084		-0.124178
513.2.9	0.328399		-0.0716208
515.1.5	-0.364065		0.208295
518.1.5	0.204129		0.104788
518.1.6	0.119866		0.17454
518.2.10	0.275105		0.0438213
518.2.12	0.348819		0.0185435
518.2.8	0.361499		0.0236624
518.2.9	0.358978		-0.013567
511.1.5	-0.117402		-0.108699
511.1.6	-0.0975101		-0.0458425
511.2.11	-0.200439		-0.171351
511.2.7	-0.0909163		-0.132171
511.2.8	-0.0470817		-0.10482
511.2.9	-0.179403		-0.212007
514.1.5	-0.276908		0.306048
514.1.6	0.1287		0.12176
514.2.11	-0.256066		0.32218
514.2.8	-0.192702		0.267475
516.1.6	-0.049978		0.127475
516.2.10	0.101356		-0.0478108
516.2.11	0.162463		-0.0079079
516.2.12	0.0568513		0.0162065
516.2.7	0.0232008		0.0609881
516.2.9	-0.0340336		0.110342
517.1.5	0.0412402		0.132385
517.1.6	0.0861121		0.044645
517.2.10	0.355353		-0.0549101
517.2.11	0.336779		-0.0571615
517.2.12	0.306312		-0.0396617
517.2.7	0.29909		-0.068392
517.2.8	0.150955		-0.0633869
517.2.9	0.314245		-0.0311414
519.1.5	-0.111428		-0.164791
519.1.6	-0.151794		-0.274118
519.2.10	-0.117235		-0.376798
519.2.11	0.0318876		-0.334919
519.2.12	-0.0321807		-0.355476
519.2.7	-0.152642		-0.414791
519.2.8	-0.039882		-0.360323
519.2.9	-0.0294515		-0.356194
520.1.5	0.0443172		0.134504
520.1.6	-0.0545281		0.143737
520.2.10	0.201726		-0.00259904
520.2.11	0.203941		0.00935521
520.2.7	0.0198059		0.131353
412.1.5	-0.182855	0.154804
412.1.6	-0.228863	0.165498
413.1.5	0.0169121	0.00528599
413.1.6	0.0567258	-0.0650615
415.1.5	-0.242106	0.234386
415.1.6	-0.314474	0.19771
415.2.11	-0.104727	0.146675
418.1.5	0.286373	0.179024
418.1.6	0.224875	0.145251
418.2.10	0.322073	0.162353
418.2.11	0.366118	-0.0178507
418.2.12	0.334305	0.158805
418.2.8	0.384257	0.0633845
418.2.9	0.317976	0.1622
411.1.5	-0.312286	-0.184784
411.1.6	-0.256779	-0.0507591
411.2.12	-0.328215	-0.191505
414.1.5	-0.445684	-0.0141069
414.1.6	-0.436373	-0.0733282
414.2.10	-0.476364	0.0190841
414.2.12	-0.46153	-0.033504
416.1.5	-0.209599	-0.0728078
416.1.6	-0.301778	-0.198797
416.2.10	-0.204301	0.0823039
417.1.5	0.0140689	0.0582497
417.1.6	0.0536426	0.0893355
417.2.10	0.00728889	0.0596548
417.2.11	0.340308	0.00349663
417.2.9	0.182133	0.0652153
419.1.5	0.0346134	-0.173192
419.1.6	-0.105779	-0.328425
419.2.10	0.117985	-0.218099
419.2.11	0.176629	-0.229019
419.2.12	-0.0553679	-0.103194
420.1.5	0.0499246	0.0606356
420.1.6	0.195651	0.0304883
420.2.10	0.121653	0.137572
420.2.7	0.215905	0.0301688
420.2.9	0.114407	-0.18845

## Sheet: ED Fig 2D
		Resistant - Baseline	Permissive - Baseline	Resistant - During	Permissive - During
512.1.5	-0.113622			0.124227
513.1.5	0.189591			0.0166823
513.2.11	0.250084			-0.124178
513.2.9	0.328399			-0.0716208
515.1.5	-0.364065			0.208295
518.1.5	0.204129			0.104788
518.1.6	0.119866			0.17454
518.2.10	0.275105			0.0438213
518.2.12	0.348819			0.0185435
518.2.8	0.361499			0.0236624
518.2.9	0.358978			-0.013567
511.1.5	-0.117402				-0.108699
511.1.6	-0.0975101				-0.0458425
511.2.11	-0.200439				-0.171351
511.2.7	-0.0909163				-0.132171
511.2.8	-0.0470817				-0.10482
511.2.9	-0.179403				-0.212007
514.1.5	-0.276908				0.306048
514.1.6	0.1287				0.12176
514.2.11	-0.256066				0.32218
514.2.8	-0.192702				0.267475
516.1.6	-0.049978				0.127475
516.2.10	0.101356				-0.0478108
516.2.11	0.162463				-0.0079079
516.2.12	0.0568513				0.0162065
516.2.7	0.0232008				0.0609881
516.2.9	-0.0340336				0.110342
517.1.5	0.0412402				0.132385
517.1.6	0.0861121				0.044645
517.2.10	0.355353				-0.0549101
517.2.11	0.336779				-0.0571615
517.2.12	0.306312				-0.0396617
517.2.7	0.29909				-0.068392
517.2.8	0.150955				-0.0633869
517.2.9	0.314245				-0.0311414
519.1.5	-0.111428				-0.164791
519.1.6	-0.151794				-0.274118
519.2.10	-0.117235				-0.376798
519.2.11	0.0318876				-0.334919
519.2.12	-0.0321807				-0.355476
519.2.7	-0.152642				-0.414791
519.2.8	-0.039882				-0.360323
519.2.9	-0.0294515				-0.356194
520.1.5	0.0443172				0.134504
520.1.6	-0.0545281				0.143737
520.2.10	0.201726				-0.00259904
520.2.11	0.203941				0.00935521
520.2.7	0.0198059				0.131353
412.1.5	-0.182855	0.154804
412.1.6	-0.228863	0.165498
413.1.5	0.0169121	0.00528599
413.1.6	0.0567258	-0.0650615
415.1.5	-0.242106	0.234386
415.1.6	-0.314474	0.19771
415.2.11	-0.104727	0.146675
418.1.5	0.286373	0.179024
418.1.6	0.224875	0.145251
418.2.10	0.322073	0.162353
418.2.11	0.366118	-0.0178507
418.2.12	0.334305	0.158805
418.2.8	0.384257	0.0633845
418.2.9	0.317976	0.1622
411.1.5	-0.312286		-0.184784
411.1.6	-0.256779		-0.0507591
411.2.12	-0.328215		-0.191505
414.1.5	-0.445684		-0.0141069
414.1.6	-0.436373		-0.0733282
414.2.10	-0.476364		0.0190841
414.2.12	-0.46153		-0.033504
416.1.5	-0.209599		-0.0728078
416.1.6	-0.301778		-0.198797
416.2.10	-0.204301		0.0823039
417.1.5	0.0140689		0.0582497
417.1.6	0.0536426		0.0893355
417.2.10	0.00728889		0.0596548
417.2.11	0.340308		0.00349663
417.2.9	0.182133		0.0652153
419.1.5	0.0346134		-0.173192
419.1.6	-0.105779		-0.328425
419.2.10	0.117985		-0.218099
419.2.11	0.176629		-0.229019
419.2.12	-0.0553679		-0.103194
420.1.5	0.0499246		0.0606356
420.1.6	0.195651		0.0304883
420.2.10	0.121653		0.137572
420.2.7	0.215905		0.0301688
420.2.9	0.114407		-0.18845

## Sheet: ED Fig 2E
Lumen	Lumen	Mucosa	Mucosa
Permissive	Resistant	Permissive	Resistant
0.36178	0.264036	0.487522	0.423672
0.463231	0.369634	0.555055	0.505579
0.505401	0.349219	0.329037	0.397463
0.808791	0.275961	0.408992	0.583005
0.565842	0.262182	0.583622
0.303183		0.435952
0.269051		0.497932
0.377276		0.333548
0.361204		0.281333
0.347828
0.454904

## Sheet: ED Fig 2F
	All -lumen																																													Permissive -lumen
Baseline	38	28	15	12	18	23	37	42	9	14	33	40	14	18	13	12	24	35	17	21																										38	28	37	42
During	25	22	19	19	8	13	23	11	15	15	16	14	31	48	14	14																														25	22	8	13
[truncated: 76 more columns]

## Sheet: ED Fig 2G
	All -lumen																																													Permissive -lumen
Baseline	2.94921	2.49209	1.67179	1.56244	2.29207	2.47427	2.98683	3.27852	1.61628	1.71129	2.4665	3.1303	2.03331	2.23045	1.73847	1.66156	2.10586	2.77781	2.28451	2.63103																										2.94921	2.49209	2.98683	3.27852
During	2.4389	2.33657	1.94905	2.08321	1.42796	1.65897	1.75052	1.48537	2.00964	2.00848	1.65501	1.70543	2.36389	3.2366	1.88958	1.93048																														2.4389	2.33657	1.42796	1.65897
[truncated: 76 more columns]
