# Supplementary material for: Probiotics impact the antibiotic resistance gene reservoir along the human GI tract in a person-specific and antibiotic-dependent manner
Source: Nat Microbiol. 2021 Jul 5;6(8):1043–54. doi: 10.1038/s41564-021-00920-0 (PMC8318886; doi:10.1038/s41564-021-00920-0)
Supplement: Source Data Extended Data Fig. 3 — Statistical source data. [file 41564_2021_920_MOESM9_ESM.xlsx]

## Sheet: ED Fig 3A
	PC1	Antibiotics	Naive
Antibiotics	0.0989583	-0.289038
Antibiotics	0.0366696	0.246933
Antibiotics	0.00664254	-0.0060663
Antibiotics	-0.0127868	0.00768256
Antibiotics	-0.0485048	-0.0646667
Antibiotics	-0.0906751	-0.0346346
Antibiotics	-0.0495655	-0.0510027
Antibiotics	-0.0435163	-0.0722958
Antibiotics	-0.106113	0.360604
Antibiotics	-0.123444	0.343986
Antibiotics	-0.0690928	-0.0028047
Antibiotics	-0.138736	0.100067
Antibiotics	-0.0700047	0.296094
Antibiotics	-0.144142	0.29627
Antibiotics	-0.180319	0.119966
Antibiotics	0.306236	-0.186963
Antibiotics	0.0936265	-0.25384
Antibiotics	0.357843	-0.125179
Antibiotics	0.736361	0.114921
Antibiotics	0.714997	0.159194
Antibiotics	0.709268	0.150838
Antibiotics	0.703623	0.146792
Antibiotics	0.711605	0.149809
Antibiotics	0.699959	0.112948
Antibiotics	0.185256	-0.144045
Antibiotics	0.729393	0.124667
Antibiotics	0.688519	0.0846686
Antibiotics	0.0145901	-0.149462
Antibiotics	0.0582854	-0.0943909
Antibiotics	-0.15615	-0.0194306
Antibiotics	0.204985	-0.095013
Antibiotics	-0.136193	0.297084
Antibiotics	-0.0137163	-0.267913
Antibiotics	0.0541387	-0.288588
Antibiotics	0.0411677	-0.191909
Antibiotics	-0.170895	-0.10996
Antibiotics	-0.149344	-0.116571
Antibiotics	-0.0839815	0.0429324
Antibiotics	-0.062752	-0.212032
Antibiotics	-0.147441	0.329285
Antibiotics	-0.0636336	0.363525
Antibiotics	0.0905144	-0.255348
Antibiotics	0.240361	-0.157381
Antibiotics	0.386038	-0.0239829
Antibiotics	0.347759	-0.043542
Antibiotics	0.3595	-0.0117493
Antibiotics	0.386558	0.0997693
Antibiotics	0.740467	0.124813
Antibiotics	0.710483	0.0948448
Antibiotics	0.4847	0.0633893
Antibiotics	-0.0845236	-0.238497
Antibiotics	-0.0962112	-0.203498
Antibiotics	-0.006012	-0.107357
Antibiotics	-0.0690925	-0.240377
Antibiotics	-0.017825	-0.143743
Antibiotics	0.0257165	0.078372
Antibiotics	-0.0754259	-0.263632
Antibiotics	-0.0724259	-0.181278
Antibiotics	0.661773	0.0712926
Antibiotics	0.485671	0.0314436
Antibiotics	0.651198	0.0495345
Antibiotics	0.591047	0.0437017
Antibiotics	-0.178176	0.0320037
Antibiotics	-0.183261	-0.0180519
Antibiotics	0.0562368	-0.281363
Antibiotics	-0.0297281	-0.200396
Antibiotics	-0.142532	0.0528895
Antibiotics	-0.093495	-0.1135
Antibiotics	-0.110982	0.238368
Antibiotics	-0.158541	0.26152
Antibiotics	-0.185579	0.00743273
Antibiotics	-0.0703101	-0.142054
Antibiotics	-0.120334	-0.106224
Antibiotics	-0.161889	0.07373
Antibiotics	-0.09289	-0.112423
Antibiotics	-0.143807	0.347962
Antibiotics	-0.0928285	0.430525
Antibiotics	0.170994	-0.23283
Antibiotics	0.578434	0.0809733
Antibiotics	0.702812	0.114291
Antibiotics	0.705907	0.118895
Antibiotics	-0.093032	-0.199583
Antibiotics	-0.0378402	-0.199963
Antibiotics	0.0928923	-0.0597215
Antibiotics	0.441439	0.131766
Antibiotics	0.26145	0.0734692
Antibiotics	0.334478	0.0744847
Naïve	-0.0815169		-0.276313
Naïve	-0.116529		-0.253748
Naïve	-0.144564		-0.0889965
Naïve	-0.113423		-0.146574
Naïve	-0.0709688		-0.25706
Naïve	-0.0755526		-0.298357
Naïve	-0.0954044		-0.233108
Naïve	0.0180793		-0.119378
Naïve	-0.116641		0.222582
Naïve	-0.156197		0.219817
Naïve	-0.101066		0.0314944
Naïve	-0.0886193		0.172516
Naïve	0.0182126		0.0158263
Naïve	0.0241597		-0.0083272
Naïve	-0.0512032		-0.0326836
Naïve	-0.013904		-0.0015075
Naïve	-0.114512		0.0853514
Naïve	-0.0039186		-0.0032569
Naïve	-0.115552		0.344837
Naïve	-0.129916		0.195151
Naïve	-0.0672082		0.244606
Naïve	-0.0041724		0.190752
Naïve	-0.101326		0.303605
Naïve	-0.124165		0.31354
Naïve	-0.178678		0.247333
Naïve	-0.176033		0.291636
Naïve	-0.136132		0.284283
Naïve	-0.15795		0.314914
Naïve	0.0949089		0.109975
Naïve	-0.132619		0.359203
Naïve	-0.130719		0.306254
Naïve	0.00842908		-0.347839
Naïve	0.0340454		-0.343435
Naïve	-0.033911		-0.170974
Naïve	0.052348		-0.356727
Naïve	-0.143657		0.0763796
Naïve	-0.120881		-0.152275
Naïve	-0.105628		0.352427
Naïve	-0.131721		-0.188117
Naïve	-0.0775269		-0.20581
Naïve	-0.143115		-0.167812
Naïve	-0.148956		-0.104677
Naïve	-0.0450167		-0.316474
Naïve	-0.124043		-0.142989
Naïve	-0.0579896		-0.311057
Naïve	-0.0702959		-0.311869
Naïve	-0.132295		-0.16593
Naïve	-0.0209537		-0.315347
Naïve	-0.107781		-0.233674
Naïve	-0.135306		0.108034
Naïve	-0.124728		0.104886
Naïve	-0.144633		0.195141
Naïve	-0.130799		0.155496
Naïve	-0.0459714		0.114189
Naïve	-0.194685		0.0360909
Naïve	-0.175607		0.183515
Naïve	-0.161362		0.229542
Naïve	-0.1363		0.309499
Naïve	-0.170784		0.257056
Naïve	-0.150614		0.307557
Naïve	-0.0873528		0.35254
Naïve	-0.158135		-0.0868619
Naïve	-0.0953896		-0.197498
Naïve	-0.149358		-0.129023
Naïve	-0.0918149		-0.299686
Naïve	-0.131737		-0.197115
Naïve	-0.175226		0.05155
Naïve	-0.103137		-0.230126
Naïve	-0.0820165		-0.209568
Naïve	-0.12467		0.0808836
Naïve	-0.0806519		-0.245703
Naïve	-0.102646		-0.15878
Naïve	-0.063195		-0.0406915
Naïve	0.165098		0.00048674
Naïve	-0.13755		-0.0484156
Naïve	-0.12152		0.351406
Naïve	-0.130464		0.30155
Naïve	-0.177002		0.126449
Naïve	-0.172488		0.191464
Naïve	-0.14254		0.278007
Naïve	-0.174076		0.217625
Naïve	-0.168951		0.190411
Naïve	-0.0936416		-0.0250242
Naïve	-0.107763		-0.0619611
Naïve	-0.152357		-0.0177352
Naïve	-0.125341		0.0403927
Naïve	-0.0837134		-0.167465
Naïve	-0.0534399		-0.265866
Naïve	-0.16223		-0.008218
Naïve	-0.11446		-0.209992
Naïve	-0.0766063		-0.145003
Naïve	-0.119893		-0.112969
Naïve	-0.096523		-0.186365
Naïve	0.0635663		-0.224307
Naïve	-0.115509		-0.0257276
Naïve	-0.128635		-0.0940865
Naïve	-0.125485		-0.180665
Naïve	-0.176553		0.215525
Naïve	-0.156343		-0.107334
Naïve	-0.129335		-0.122626
Naïve	-0.170159		0.183705
Naïve	-0.188553		0.211481
Naïve	-0.192021		0.16948
Naïve	-0.161798		-0.0624476
Naïve	-0.165554		-0.0039522
Naïve	-0.160116		-0.0112641
Naïve	-0.173337		-0.0077379
Naïve	-0.196173		0.0851879
Naïve	-0.195783		0.200938
Naïve	-0.128137		0.250377
Naïve	-0.171058		0.202022
Naïve	-0.153434		0.290029
Naïve	-0.165815		0.279391
Naïve	-0.159082		0.286905
Naïve	-0.173306		0.182407
Naïve	-0.161925		0.283991
Naïve	0.00177095		-0.348557
Naïve	0.10848		-0.318599
Naïve	0.0343781		-0.288074
Naïve	-0.0114946		-0.282649
Naïve	0.0527739		-0.17283
Naïve	-0.0936777		-0.201888
Naïve	-0.06728		-0.111759
Naïve	-0.0141278		-0.0946336
Naïve	-0.0709093		-0.26371
Naïve	-0.0707723		-0.129171
Naïve	-0.0497818		-0.218535
Naïve	-0.0777624		-0.185455

## Sheet: ED Fig 3B
Naive	Abx
15.6	45
22.3333	17.6667
25	15.8
15.4286	12.75
10.7143	62
25.8	77
23.8	13.25
15.2857	9.5
14.7143	15.5
17.7143	18
16	8.28571
15.6667	49.5
16.2	14.3333
16	41
14.5714	13.5714
17	13
16.7143	13
19.8	54.75
17.7143	41.6667

## Sheet: ED Fig 3C
Naive	Antibiotics
2.07631	2.82339
2.21052	2.29718
1.87255	1.61753
1.59676	1.64506
1.65363	3.75764
2.45526	3.779
2.37649	1.9683
1.48373	1.37319
2.24067	2.15261
2.13778	2.17727
2.05715	1.34649
2.13786	3.60053
2.16282	2.2433
1.85965	2.98042
1.83282	2.06715
2.03338	1.75471
1.97469	1.54363
2.57456	3.52861
2.25314	3.0865

## Sheet: ED Fig 3D
	PC1	Antibiotics-L	ABX-M	Naive-L	Naive-M
LGIL	-0.661691	-0.276224
LGIL	-0.659419	-0.274713
LGIL	0.181449	-0.101453
LGIL	0.148048	-0.0464119
LGIL	-0.631968	-0.295196
LGIL	-0.651139	-0.24725
LGIL	-0.642719	-0.263106
LGIL	-0.648025	-0.271535
LGIL	-0.626053	-0.274917
LGIL	-0.62104	-0.302351
LGIL	0.182693	0.0140464
LGIL	0.206426	0.0255123
LGIL	-0.105833	-0.296087
LGIL	-0.660782	-0.272401
LGIL	-0.649576	-0.290423
LGIL	-0.620666	0.00437395
LGIL	-0.582469	0.102304
LGIL	-0.636755	-0.15543
LGIL	-0.610622	-0.0362125
LGIL	0.220681	0.0931149
LGIL	0.221434	0.0782252
LGIL	0.154775	0.094743
LGIL	0.153262	0.00640985
LGIL	-0.398506	0.200715
LGIL	-0.340299	0.222924
LGIM	-0.662218		-0.274558
LGIM	-0.658261		-0.280573
LGIM	-0.655976		-0.249985
LGIM	-0.587083		-0.208347
LGIM	0.170512		-0.100749
LGIM	0.209743		-0.0812697
LGIM	0.243309		-0.0217858
LGIM	0.209292		-0.0194948
LGIM	0.237118		0.00484152
LGIM	-0.472285		0.247823
LGIM	-0.6408		-0.0874669
LGIM	0.203745		0.0713502
LGIM	0.0960676		0.126391
LGIM	0.187799		0.0028392
LGIM	0.209593		0.00598913
LGIM	0.186042		0.12124
LGIM	0.0806237		0.0802384
LGIM	0.0770673		0.126714
LGIM	0.103512		0.0409298
LGIM	0.126412		0.0312164
LGIM	0.231264		-0.0216042
LGIM	0.196898		-0.0520222
LGIM	-0.226255		0.246474
LGIM	-0.291677		0.246862
LGIM	-0.22904		0.264107
LGIL	0.237146			-0.0550353
LGIL	0.237614			-0.0343734
LGIL	0.220025			-0.0852552
LGIL	0.190471			-0.0274946
LGIL	-0.177614			0.255946
LGIL	-0.0060107			0.247105
LGIL	0.143042			0.0620739
LGIL	0.231119			0.0263352
LGIL	0.131224			0.132719
LGIL	-0.0810555			0.281435
LGIL	0.0492226			0.220543
LGIL	0.211499			0.0744173
LGIL	0.18006			0.0847449
LGIL	0.202316			0.0195835
LGIL	0.104093			0.114701
LGIL	-0.371538			0.163951
LGIL	-0.377757			0.164269
LGIL	0.207122			0.0701673
LGIL	0.184047			0.101368
LGIL	0.0968273			0.198387
LGIL	-0.200905			0.282338
LGIL	0.256544			-0.0177819
LGIL	0.229708			-0.0351254
LGIL	0.222342			-0.30803
LGIL	0.26421			-0.205526
LGIL	0.19064			0.017403
LGIL	0.0365529			0.209565
LGIL	0.244483			-0.033716
LGIL	0.165567			-0.106768
LGIL	-0.158458			0.266353
LGIL	-0.230893			0.257505
LGIL	-0.0657956			0.246947
LGIL	-0.0532854			0.239546
LGIL	-0.0382062			0.216986
LGIL	-0.0655293			0.232092
LGIL	0.18509			0.0613554
LGIL	0.0762792			0.0459791
LGIL	0.262379			-0.0194597
LGIL	0.248281			-0.0408219
LGIL	0.24657			-0.26496
LGIL	0.143396			-0.138076
LGIL	0.198596			0.104746
LGIL	0.0603058			0.135923
LGIL	0.113729			0.111162
LGIL	0.189548			-0.39058
LGIL	0.169805			-0.276211
LGIM	0.233				-0.0912759
LGIM	0.21486				-0.0481085
LGIM	0.200527				-0.0549588
LGIM	0.247329				-0.0987659
LGIM	0.199262				-0.0619108
LGIM	-0.0695008				0.274601
LGIM	0.244473				-0.0270892
LGIM	0.207039				0.0537061
LGIM	0.170285				0.0957134
LGIM	0.141274				0.12717
LGIM	0.167121				0.129575
LGIM	0.130868				0.136238
LGIM	-0.0872334				0.270474
LGIM	-0.3203				0.198349
LGIM	-0.319373				0.213882
LGIM	0.238406				0.00056269
LGIM	0.226856				0.0855186
LGIM	0.208493				-0.0172312
LGIM	0.219943				-0.242426
LGIM	0.259654				-0.13044
LGIM	0.211871				-0.3244
LGIM	0.160407				-0.370065
LGIM	0.214615				-0.324813
LGIM	0.153432				-0.39285
LGIM	0.175262				-0.355887
LGIM	0.12741				0.0234199
LGIM	0.127832				0.00998673
LGIM	0.163183				0.137421
LGIM	0.223355				-0.0666271
LGIM	0.244886				-0.133203
LGIM	0.0735614				0.100997
LGIM	-0.29878				0.243142
LGIM	-0.262398				0.260181
LGIM	-0.241869				0.23018
LGIM	-0.222302				0.264074
LGIM	-0.169109				0.287344
LGIM	-0.177588				0.260518
LGIM	-0.187852				0.277942
LGIM	-0.294937				0.250677
LGIM	0.0742212				-0.0005757
LGIM	0.26937				-0.0236103
LGIM	0.25742				0.051417
LGIM	0.268822				-0.240396
LGIM	0.204324				-0.310875
LGIM	0.105774				-0.0491122
LGIM	0.234668				-0.194586
LGIM	0.0421693				0.18849
LGIM	0.0581451				0.1915
LGIM	-0.0072736				0.20481
LGIM	0.024479				0.209036
LGIM	-0.100799				0.236856
LGIM	0.129779				0.0748921
LGIM	0.0960271				0.0184562
LGIM	0.148571				0.0781764
LGIM	0.144575				0.0271912
LGIM	0.237999				-0.298719
LGIM	0.247386				-0.216175
LGIM	0.152162				-0.337046
LGIM	0.193868				-0.340774
LGIM	0.201645				-0.315377
LGIM	0.113292				-0.409449

## Sheet: ED Fig 3E
Antibiotics	Antibiotics	Naive	Naive
56	58	15	19
60	59	15	14
15	93	8	11
18	85	7	8
83	16	39	8
91	12	37	40
70	12	28	13
67	10	8	19
76	16	9	12
77	45	38	15
14	53	28	17
14	10	15	13
6	14	12	32
50	13	18	32
51	13	23	40
47	12	37	15
43	28	42	20
53	39	9	17
51	39	14	18
12	30	33	14
12	18	40	12
39	25	14	17
28	48	18	11
70	59	13	11
72	53	12	10
		24	22
		35	24
		17	25
		21	18
		48	17
		58	43
		48	64
		58	56
		51	60
		51	55
		19	57
		27	57
		12	58
		15	62
		14	33
		14	16
		27	11
		34	5
		37	7
		8	27
		10	13
			43
			42
			49
			41
			55
			32
			33
			27
			27
			6
			8
			13
			13
			11
			13

## Sheet: ED Fig 3F
Lumen	Mucosa	Lumen	Mucosa
Antibiotics	Antibiotics	Naive	Naive
3.78595	3.74844	1.37986	1.38343
3.80122	3.72035	1.34199	1.29216
2.26875	4.00039	0.706242	0.958175
2.35356	3.92743	0.6676	0.836348
3.92143	2.26257	3.03773	0.866192
4.02303	1.8953	2.70872	2.8836
3.96227	1.73176	2.24764	1.75141
3.89551	1.70987	1.10335	1.67088
4.03145	1.98409	1.04672	1.18802
4.05111	3.55257	2.94921	1.38888
1.99361	3.5501	2.49209	1.39427
2.12121	1.9391	1.67179	1.23348
1.25867	2.04348	1.56244	2.80115
3.68092	1.99495	2.29207	2.81081
3.68688	2.06325	2.47427	3.13087
3.55956	1.99927	2.98683	1.99492
3.48822	2.67012	3.27852	1.91334
3.63452	2.7872	1.61628	2.2619
3.61129	2.81396	1.71129	2.38727
2.02346	2.81004	2.4665	1.98161
1.91398	2.13542	3.1303	1.5768
2.76298	2.47111	2.03331	2.63924
2.6045	3.23171	2.23045	1.67176
3.89771	3.67255	1.73847	1.99709
3.89276	3.4689	1.66156	1.39821
		2.10586	2.30539
		2.77781	2.5172
		2.28451	2.1235
		2.63103	2.29895
		2.9202	2.35252
		3.22704	3.26955
		3.38638	3.5996
		3.53809	3.40627
		3.29873	3.72277
		3.32059	3.46929
		1.99619	3.1724
		2.53979	3.57042
		1.37765	3.53711
		1.82065	3.67244
		1.87254	2.78337
		2.05051	1.70886
		2.09214	1.54047
		2.48284	1.03636
		2.71355	1.48993
		1.53099	2.87642
		1.44256	1.74915
			3.10463
			2.89423
			3.3522
			3.09146
			3.42221
			2.64593
			3.09214
			2.4893
			2.73763
			1.18693
			1.29732
			1.99873
			1.72066
			1.67898
			2.0472
