# Supplementary material for: Probiotics impact the antibiotic resistance gene reservoir along the human GI tract in a person-specific and antibiotic-dependent manner
Source: Nat Microbiol. 2021 Jul 5;6(8):1043–54. doi: 10.1038/s41564-021-00920-0 (PMC8318886; doi:10.1038/s41564-021-00920-0)
Supplement: Source Data Extended Data Fig. 4 — Statistical source data. [file 41564_2021_920_MOESM10_ESM.xlsx]

## Sheet: Fig 4A main
	FMT			Probiotics			Spontaneous recovery
Day	Mean	SD	N	Mean	SD	N	Mean	SD	N
-13	0.210746	0.091636	12	0.171196	0.0569207	14	0.241534	0.0827212	14
-12	0.214885	0.0921945	11	0.161971	0.0672782	14	0.175522	0.0751089	13
-11	0.254327	0.0569969	10	0.166844	0.0986593	15	0.19918	0.0764355	12
-10	0.230349	0.0799463	15	0.189088	0.181582	23	0.210049	0.130677	21
-9	0.209152	0.0902068	18	0.188604	0.182061	23	0.205873	0.0692921	21
-8	0.226729	0.0917216	11	0.19585	0.185581	22	0.210391	0.100116	21
-7	0.211103	0.0720191	18	0.245142	0.178705	22	0.171167	0.0518781	15
-6	0.17317	0.0896299	5	0.188547	0.0981125	13	0.204349	0.0642661	13
-5	0.274121	0.163631	12	0.239283	0.125439	13	0.230092	0.0852586	21
-4	0.791778	0.348759	8	0.83215	0.0212374	4	0.545591	0.280076	15
-3	0.938935	0.340292	5	0.850774	0.292735	8	0.68269	0.202084	11
-2	0.638181	0.266905	9	0.906093	0.0188323	5	0.35874	0.118007	7
-1	0.605695	0.259758	12	0.438448	0.29069	4	0.444746	0.0766614	11
0	0.599776	0.215002	12	0.598129	0.266274	2	0.529557	0.219952	15
1	0.322816	0.286329	14	0.796816	0.166591	11	0.70696	0.248348	20
2	0.423153	0.232746	14	0.527499	0.225944	19	0.324153	0.225949	20
3	0.359208	0.227504	18	0.607546	0.192705	19	0.364258	0.16716	21
4	0.431139	0.221432	15	0.806769	0.200079	18	0.32169	0.178887	17
5	0.362997	0.214874	18	0.670753	0.167112	23	0.298936	0.068388	19
6	0.300308	0.116005	15	0.607343	0.18126	23	0.312613	0.147256	20
7	0.242822	0.129255	15	0.50169	0.15483	16	0.298626	0.0617235	19
14	0.248787	0.16468	18	0.546164	0.130807	24	0.281352	0.0663493	17
21	0.219067	0.141515	18	0.469258	0.167824	23	0.292793	0.0779633	21
28	0.235906	0.0979618	18	0.425417	0.17961	23	0.26835	0.063673	21
42	0.290358	0.122833	18	0.404325	0.115762	22	0.306145	0.078486	21
56	0.256925	0.116558	15	0.346962	0.132961	22	0.339142	0.0723514	19
86	0.316668	0.0924435	15	0.428986	0.174726	14	0.261426	0.114481	13
116	0.272321	0.0697413	15	0.417284	0.167058	14	0.231203	0.0991232	9
146	0.298267	0.1226	12	0.413979	0.177065	14	0.254008	0.0564758	9

## Sheet: Fig 4A AUC
Antibiotics				Recovery				Follow-up
FMT	Probiotics	Spontaneous		FMT	Probiotics	Spontaneous		FMT	Probiotics	Spontaneous
3.79035	3.40063	1.9611		20.9305	25.4693	12.6421		64.3255	89.3468	65.8981
2.94179	2.72268	4.54213		9.33586	26.3675	11.6817		40.0628	117.152	50.0504
1.9806	2.82924	2.64888		8.57535	14.7562	12.1156		36.0001	69.6385	37.5709
2.4916	4.76474	2.49874		10.5561	15.1074	7.19467		55.9714	65.3006	33.1925
4.26433	2.33672	2.90968		5.67817	15.7765	11.0219		39.5558	59.4635	44.9534
4.96224	3.332	4.67818		10.3798	24.1742	20.061		47.9145	100.23	68.5811
	4.55449	3.52028			20.1064	13.2716			43.624	65.4063
	4.57181				15.9724				46.5772

## Sheet: Fig 4B main
	FMT			Probiotics			Spontaneous recovery
Day	Mean	SD	N	Mean	SD	N	Mean	SD	N
-13	17	4.5607	6	26	25.5891	6	18.1429	5.39841	7
-12	16.2	4.20714	5	20	9.19239	5	14.4	3.43511	5
-11	19.5	10.1341	6	17.5714	6.85218	7	16.75	2.98608	4
-10	19.4	6.02495	5	15.875	3.22656	8	18.4286	4.31498	7
-9	15.3333	5.75036	6	16	2	8	16.2857	3.1997	7
-8	15.5	6.85565	4	16	5.62731	7	16.8571	2.54484	7
-7	15.6667	4.50185	6	15.1429	2.1157	7	15.5	1.87083	6
-6	17	1.41421	2	15.2	1.30384	5	14	3.937	5
-5	21.8	8.8713	5	20	15.0864	6	17.2857	6.52468	7
-4	31	24.5561	3	8	1.41421	2	38.4	24.996	5
-3	42	39.598	2	38	34.448	4	30	22.891	5
-2	32	34.0735	3	17	12.7279	2	23.75	23.5425	4
-1	26	27.3861	4	34.8	41.4934	5	29.8	22.1968	5
0	38.5	23.6291	4	50	49.0306	3	37.1667	24.9673	6
1	37	26.898	5	41.75	34.2089	4	42.5	25.8205	6
2	36.6	21.1613	5	31.3333	18.8113	6	29.8333	22.6488	6
3	30.3333	26.9716	6	30.1429	18.8982	7	26.1429	21.4354	7
4	30.5	19.8771	6	39.1667	18.9886	6	24.1429	19.2131	7
5	32.8333	21.0087	6	33.875	17.3571	8	14.8333	3.65605	6
6	19.8	13.7186	5	33	19.9428	8	26	22.0998	6
7	21	12.4298	5	28	14.2127	5	21	15.5048	6
14	16	9.5289	6	27.7778	11.713	9	19.7143	7.54352	7
21	19.3333	5.16398	6	29	14.8516	8	20.8571	10.9	7
28	14.8333	5.38207	6	21.125	7.43424	8	17.7143	6.21059	7
42	13.6667	4.71876	6	18.2857	6.44759	7	21.1429	10.854	7
56	14.2	4.60435	5	18.8571	5.04739	7	18.3333	8.01665	6
86	16.6	6.34823	5	22.6	14.4326	5	12.75	2.62996	4
116	19.4	6.8775	5	16.2	4.65833	5	13	1.73205	3
146	16.5	2.88675	4	19	4.30116	5	13.3333	5.68624	3

## Sheet: Fig 4B AUC
Antibiotics				Recovery				Follow-up
FMT	Probiotics	Spontaneous		FMT	Probiotics	Spontaneous		FMT	Probiotics	Spontaneous
217.5	124.5	67.5		1044.5	765.1	477.833		1523	1954	1860
175	345.5	259.5		369.5	524.5	432.5		1512	1255	1324
87.5	68.5	67.5		533	657	365		2889	3371	1518
65.5	40.75	66.5		740.167	581	520		1879	2318	1791
54.25	80.3571	87.5		490.5	401.786	425.5		2147	1709	1799
319	176.786	295		296	1212.93	1233.5		1138	3075	4020
	36	242.5			874	572			2368	2603
	250				1191.17				1910

## Sheet: Fig 4C
	Antibiotics																																								Recovery
All	56	60	58	59	15	18	83	91	93	70	67																														59	58	56	63	61	21	20	27	23
Lumen	56	60	15	18	83	91	70	67																																	59	58	21	20	15	21	43	42	13
Mucosa	58	59	93																																						56	63	61	27	23	18	15	19	17
[truncated: 20 more columns]

## Sheet: Fig 4D
	Antibiotics																																								Recovery
All	3.78595	3.80122	3.74844	3.72035	2.26875	2.35356	3.92143	4.02303	4.00039	3.96227	3.89551																														3.7045	3.73956	3.73007	3.79348	3.80174	1.91083	2.09592	2.68612	2.46963
Lumen	3.78595	3.80122	2.26875	2.35356	3.92143	4.02303	3.96227	3.89551																																	3.7045	3.73956	1.91083	2.09592	2.04015	2.16532	3.39613	3.41277	1.47361
Mucosa	3.74844	3.72035	4.00039																																						3.73007	3.79348	3.80174	2.68612	2.46963	1.94833	2.08238	2.29787	2.26814
[truncated: 20 more columns]

## Sheet: Fig 4E
	Antibiotics																																								Recovery
All	53	51	53	12	12	10	14	13	13	12	39	28	28	39	39	30	18	25	70	72	48	59	53																		13	16	14	14	14	15	18	20	21
Lumen	53	51	12	12	39	28	70	72																																	13	16	18	20	20	14	18	20	26
Mucosa	53	10	14	13	13	12	28	39	39	30	18	25	48	59	53																										14	14	14	15	21	14	17	17	17
[truncated: 31 more columns]

## Sheet: Fid 4F
	Antibiotics																																								Recovery
All	3.63452	3.61129	3.5501	2.02346	1.91398	1.9391	2.04348	1.99495	2.06325	1.99927	2.76298	2.6045	2.67012	2.7872	2.81396	2.81004	2.13542	2.47111	3.89771	3.89276	3.23171	3.67255	3.4689																		2.04217	2.17244	1.91355	2.15001	2.12076	2.28684	1.85159	2.5783	2.30509
Lumen	3.63452	3.61129	2.02346	1.91398	2.76298	2.6045	3.89771	3.89276																																	2.04217	2.17244	1.85159	2.5783	2.20545	1.70722	1.75301	1.94664	2.22578
Mucosa	3.5501	1.9391	2.04348	1.99495	2.06325	1.99927	2.67012	2.7872	2.81396	2.81004	2.13542	2.47111	3.23171	3.67255	3.4689																										1.91355	2.15001	2.12076	2.28684	2.30509	1.83864	2.18197	2.29694	2.02315
[truncated: 31 more columns]

## Sheet: Fig 4G
	Antibiotics																																								Recovery
All	76	77	85	14	14	16	12	12	10	16	6	50	51	47	43	45																									54	47	63	52	47	45	60	57	22
Lumen	76	77	14	14	6	50	51	47	43																																54	47	63	22	18	20	19	13	29
Mucosa	85	16	12	12	10	16	45																																		52	47	45	60	57	19	18	23	20
[truncated: 29 more columns]

## Sheet: Fig 4H
	Antibiotics																																								Recovery
All	4.03145	4.05111	3.92743	1.99361	2.12121	2.26257	1.8953	1.73176	1.70987	1.98409	1.25867	3.68092	3.68688	3.55956	3.48822	3.55257																									3.65216	3.61466	3.76108	3.50126	3.4422	3.25397	3.69592	3.59492	1.8105
Lumen	4.03145	4.05111	1.99361	2.12121	1.25867	3.68092	3.68688	3.55956	3.48822																																3.65216	3.61466	3.76108	1.8105	1.52916	2.10226	2.17684	1.89958	2.93701
Mucosa	3.92743	2.26257	1.8953	1.73176	1.70987	1.98409	3.55257																																		3.50126	3.4422	3.25397	3.69592	3.59492	2.0625	1.60744	2.26251	2.27165
[truncated: 29 more columns]
