# Supplementary material for: Probiotics impact the antibiotic resistance gene reservoir along the human GI tract in a person-specific and antibiotic-dependent manner
Source: Nat Microbiol. 2021 Jul 5;6(8):1043–54. doi: 10.1038/s41564-021-00920-0 (PMC8318886; doi:10.1038/s41564-021-00920-0)
Supplement: Source Data Extended Data Fig. 5 — Statistical source data. [file 41564_2021_920_MOESM11_ESM.xlsx]

## Sheet: ED Fig 5A
Macrolide-lincosamide-streptogramin	Mupirocin	Tetracycline	Beta-lactam	Multidrug
0.391796		0.0186694	0.021073	0.0747252
0.442167		0.0231171	0.0156095	0.0776492
0.328327		0.0128469	0.0110731	0.116167
0.450394		0.0295635	0.0276261	0.0823321
0.505723		0.0216261	0.0175483	0.0730426
0.433853		0.0239301	0.0237559	0.0781507
0.467903		0.0254666	0.0201538	0.0939169
0.487526		0.0218939	0.0209807	0.0738376
0.517038		0.0277119	0.0191056	0.103346
0.469387		0.0255467	0.0211479	0.0750422
0.394496		0.0210515	0.017599	0.0697089
0.446552		0.0215945	0.0199199	0.107001
0.423388		0.0249625	0.0204994	0.0813315
0.504845		0.0278332	0.0242407	0.0880615
0.468418		0.0236355	0.0286676	0.0880446
0.411738		0.0315801	0.0267591	0.103058
0.542335		0.0250729	0.0201039	0.0971251
0.500612		0.0261197	0.0224611	0.0887021

## Sheet: ED Fig 5B
macrolide-lincosamide-streptogramin	Mupirocin	Tetracycline
1228.18	50	14.4928
1224.46	75	14.4928
934.968	33.3333	0
1206.34	75	28.9855
1355.02	41.6667	57.971
1340.3	16.6667	43.4783
1096.64	83.3333	57.971
1290.74	50	14.4928
1481.27	41.6667	28.9855
1462.41	66.6667	14.4928
1055.93	91.6667	72.4638
1098.37	41.6667	28.9855
1341.45	66.6667	0
1639.96	100	14.4928
1079.51	33.3333	57.971
988.666	50	28.9855
1214.04	58.3333	43.4783
1504.85	0	72.4638

## Sheet: ED Fig 5C
Macrolide-lincosamide-streptogramin	Mupirocin	Tetracycline	Beta-lactam	Multidrug
0.214882		0.00362036		0
0.157711		0.00173452		0
0.147077		0		0.00103299
0.174425		0.0017265		0
0.210397		0.00326677		0
0.180597		0.00650037		0.000893661
0.230544		0.00372569		0
0.241712		0		0.000877123
0.214992		0.00654785		0.000900188
0.166234		0.00802651		0
0.191039		0.00527708		0
0.162218		0.00173587		0.00286373
0.195789		0.00352359		0.00193767
0.196228		0.0017265		0
0.153261		0.00209244		0.00115066
0.130729		0.00191702		0.0010542
0.153242		0		0
0.190369		0.00269189		0

## Sheet: ED Fig 5D
Macrolide-lincosamide-streptogramin	Mupirocin	Tetracycline	Beta-lactam	Multidrug
0.08	0.07	0
0.0346667	0.1	0
0.0746667	0.0813333	0
0.08	0.107333	0.0293333
0.0306667	0.0926667	0
0	0.09	0
0	0.101333	0
0.046	0.105333	0
0.0433333	0.0966667	0.0213333
0	0.102	0.026
0.0266667	0.0826667	0
0.0746667	0.0946667	0
0	0.101333	0
0	0.0866667	0
0.0786667	0.0773333	0
0.0313333	0.0733333	0.0233333
0	0	0
0.096	0	0.026

## Sheet: ED Fig 5E
ARG-OAP	ShortBRED	DeepARG	Groot
0.0637764	0.00488841	0.16379	0.292162
0.0342776	0.0285091	0.214173	0.0783898
0.0248557	0.0227132	0.0245744	0.24377
0.0370939	0.0766753	0.299004	0.0564516
0.0395862	0.0487923	0.0569851	0.0342084
0.0427206	0.0433374	0.145998	0.345455
0.0340248	0.0498993	0.197812	0.375566
0.024015	0.0468152	0.172182	0.143667
0.0193402	0.0441366	0.107868	0.0978565
0.0264289	0.0811565	0.308927	0.232848
0.0219503	0.0189938	0.107945	0.0638298
0.0476745	0.00899419	0.230742	0.222899
0.0189549	0.0454039	0.205139	0.373913
0.0354453	0.0342177	0.0933531	1
0.0486434	0.0170289	0.0956126	0.134818
0.0360234	0.0822603	0.174446	0.0833333
0.0187868	0.0460726	0.19777	0.0123457
0.0582917	0.023719	0.188157	0.228363

## Sheet: ED Fig 5F
	0.75																		1.5																		3
ARG-OAP	4	4	4	4	4	4	4	4	4	4	4	4	4	4	4	4	4	4	4	4	4	4	4	4	4	4	4	4	4	4	4	4	4	4	4	4	4	4	4	4	4	4	4	4	4	4	4	4	4
ShortBRED	2	3	3	2	3	3	3	3	3	3	3	3	3	3	3	3	2	3	3	3	3	3	3	3	3	3	3	3	3	3	3	3	3	3	2	3	3	3	3	3	3	3	3	3	3	3	3	3	3
DeepARG	3	2	2	2	2	3	2	2	3	2	3	2	2	1	3	3	2	2	3	2	2	3	2	3	3	3	3	4	3	2	4	3	2	3	2	2	3	3	3	3	3	3	3	3	3	4	3	2	4
Groot	1	2	2	2	3	1	1	2	3	2	2	2	1	0	3	2	2	2	3	3	3	3	3	3	3	3	3	3	3	3	3	3	3	3	2	3	3	3	3	3	3	3	3	3	3	3	3	3	3
[truncated: 5 more columns]

## Sheet: ED Fig 5G
Macrolide-lincosamide-streptogramin	Mupirocin	Tetracycline	Beta-lactam	Multidrug
372.667		27.3333	43.3333	48
410.667		36.6667	30.6667	41.3333
297.333		15.3333	18	83.3333
402.667		45.3333	54	41.3333
474.667		36	35.3333	46.6667
402		40	46.6667	48
399.333		34	38	56
454.667		34.6667	41.3333	46
451.333		40	40	61.3333
425.333		40	42	58
373.333		32.6667	35.3333	39.3333
389.333		30	39.3333	53.3333
384.667		38.6667	41.3333	46
432		35.3333	45.3333	58.6667
373.333		34	49.3333	47.3333
328.667		37.3333	50	56
420.667		30	34	52.6667
562.667		49.3333	55.3333	67.3333

## Sheet: ED Fig 5H
macrolide-lincosamide-streptogramin	Mupirocin	Tetracycline
88	4	0.666667
91.3333	6	0.666667
72	2.66667	0
93.3333	6	1.33333
105.333	3.33333	2.66667
100	1.33333	2
94	6.66667	2.66667
95.3333	4	0.666667
106	3.33333	1.33333
104.667	5.33333	0.666667
79.3333	7.33333	3.33333
89.3333	3.33333	1.33333
94.6667	5.33333	0
112.667	8	0.666667
84	2.66667	2.66667
72	4	1.33333
85.3333	4.66667	2
112.667	0	3.33333

## Sheet: ED Fig 5I
Macrolide-lincosamide-streptogramin	Mupirocin	Tetracycline	Beta-lactam	Multidrug
62.6667		2.66667		0
48		1.33333		0
41.3333		0		0
53.3333		1.33333		0
68		2.66667		0
58.6667		5.33333		0
65.3333		2.66667		0
80		0		0
69.3333		5.33333		0
54.6667		6.66667		0
57.3333		4		0
49.3333		1.33333		0
58.6667		2.66667		0
60		1.33333		0
38.6667		1.33333		0
36		1.33333		0
41.3333		0		0
74.6667		2.66667		0

## Sheet: ED Fig 5J
Macrolide-lincosamide-streptogramin	Mupirocin	Tetracycline	Beta-lactam	Multidrug
80	70	0
34.6667	100	0
74.6667	81.3333	0
80	107.333	29.3333
30.6667	92.6667	0
0	90	0
0	101.333	0
46	105.333	0
43.3333	96.6667	21.3333
0	102	26
26.6667	82.6667	0
74.6667	94.6667	0
0	101.333	0
0	86.6667	0
78.6667	77.3333	0
31.3333	73.3333	23.3333
0	0	0
96	0	26

[truncated: 4 more sheets: ED Fig 5K, ED Fig 5L, ED Fig 5M, ED Fig 5N]
