# Supplementary material for: Probiotics impact the antibiotic resistance gene reservoir along the human GI tract in a person-specific and antibiotic-dependent manner
Source: Nat Microbiol. 2021 Jul 5;6(8):1043–54. doi: 10.1038/s41564-021-00920-0 (PMC8318886; doi:10.1038/s41564-021-00920-0)
Supplement: Source Data Extended Data Fig. 6 — Statistical source data. [file 41564_2021_920_MOESM12_ESM.xlsx]

## Sheet: ED Fig 6A
	Strains	ARG families
Bio-25	11	4
Nexabiotic	23	5
Culturelle	1	0
VSL#3	8	2

## Sheet: ED Fig 6B
	tunicamycin resistance protein	ATP-binding cassette (ABC) antibiotic efflux pump	major facilitator superfamily (MFS) antibiotic efflux pump	antibiotic-resistant isoleucyl-tRNA synthetase (ileS)	small multidrug resistance (SMR) antibiotic efflux pump	tetracycline-resistant ribosomal protection protein	Erm 23S ribosomal RNA methyltransferase	rifamycin-resistant beta-subunit of RNA polymerase (rpoB)
Nexabiotic	2.65986	39.8941	5.23286	0	2.8364	5.57414	0	21.1327
Nexabiotic	1.32993	25.3872	0	0	3.25394	27.8707	0	14.0885
Nexabiotic	0	39.8941	2.61643	0	1.4182	55.7414	0	0
Bio-25	0	79.7882	0	6.41026	0	22.2965	79.466	0
Bio-25	0	85.2283	0	19.2308	0	11.1483	116.55	0
Bio-25	0	58.0278	0	12.8205	0	11.1483	112.296	0
VSL#3	0	0	0	0	0	122.631	0	35.2212
VSL#3	0	0	0	0	0	111.483	0	7.04424
VSL#3	0	0	0	0	0	78.0379	0	28.177
Culturelle	0	0	0	0	0	0	0	0
Culturelle	0	0	0	0	0	0	0	0
Culturelle	0	0	0	0	0	0	0	0

## Sheet: ED Fig 6C
	B. bifidum	B. breve	B. infantis	B. longum	L. lactis	S. thermophilus	L. rhamnosus	L. acidophilus	L. casei	L. paracasei	L. plantarum
ileS	100	95.6522	100	100	0	0	0	0	0	0	0
ErmX	10	10.8696	0	10	0	0	0	0	0	0	0
tetW	0	8.69565	0	40	0	0	0	0	0	0	0
EmeA	0	0	0	0	100	0	0	0	0	0	0
lmrC	0	0	0	0	95.2381	0	0	0	0	0	0
lmrD	0	0	0	0	100	0	0	0	0	0	0
lmrP	0	0	0	0	61.9048	0	0	0	0	0	0
penA	0	0	0	0	0	100	0	0	0	0	0

## Sheet: ED Fig 6D
	ileS	ErmX	tetW	EmeA	lmrC	lmrD	lmrP	penA
B. adolescentis	100	12.5	0	0	0	0	0	0
B. angulatum	100	0	0	0	0	0	0	0
B. animalis	0	0	84	0	0	0	0	0
B. catenulatum	100	20	20	0	0	0	0	0
B. choerinum	0	100	0	0	0	0	0	0
B. dentium	100	0	0	0	0	0	0	0
B. gallinarum	0	0	100	0	0	0	0	0
B. longum	100	0	16.6667	0	0	0	0	0
B. pseudocatenulatum	100	0	100	0	0	0	0	0
B. pseudolongum	0	0	33.3333	0	0	0	0	0
B. scardovii	100	0	0	0	0	0	0	0
B. thermophilum	0	0	100	0	0	0	0	0
L. amylovorus	0	0	66.6667	0	0	0	0	0
L. animalis	0	0	50	0	0	0	0	0
L. crispatus	0	0	25	0	0	0	0	0
L. johnsonii	0	0	33.3333	0	0	0	0	0
L. mucosae	0	0	50	0	0	0	0	0
L. reuteri	0	0	27.7778	0	0	0	0	0
S. canis	0	0	0	0	0	0	100	0
S. equinus	0	0	0	0	0	0	0	14.2857
S. pyogenes	0	0	0	0	0	0	98.1221	0
S. salivarius	0	0	0	0	0	0	0	100
S. suis	0	0	3.33333	0	0	0	0	0
S. vestibularis	0	0	0	0	0	0	0	100
