# Supplementary material for: Probiotics impact the antibiotic resistance gene reservoir along the human GI tract in a person-specific and antibiotic-dependent manner
Source: Nat Microbiol. 2021 Jul 5;6(8):1043–54. doi: 10.1038/s41564-021-00920-0 (PMC8318886; doi:10.1038/s41564-021-00920-0)
Supplement: Source Data Extended Data Fig. 7 — Statistical source data. [file 41564_2021_920_MOESM13_ESM.xlsx]

## Sheet: ED Fig 7A
	PC1	Placebo	Probiotics
Placebo	-0.266331	-0.0446052
Placebo	-0.0779496	-0.226954
Placebo	0.0366293	0.0531412
Placebo	0.200917	-0.0024468
Placebo	-0.0541212	0.135159
Placebo	-0.375873	-0.143395
Placebo	-0.0967102	0.125898
Placebo	0.0575315	0.0704351
Placebo	0.0433055	-0.0904754
Placebo	0.157044	0.10453
Placebo	-0.138649	-0.278985
Placebo	-0.143948	-0.107958
Placebo	0.0245312	0.127786
Placebo	0.0368426	0.146765
Placebo	-0.39575	-0.0768137
Placebo	0.0234884	0.133657
Placebo	-0.102872	0.11746
Placebo	0.313588	-0.170082
Placebo	0.0756418	-0.059566
Placebo	0.0349715	-0.0173533
Placebo	-0.0129176	0.0559103
Placebo	-0.170237	0.0830324
Placebo	-0.290637	-0.0673816
Placebo	-0.282413	-0.126865
Placebo	0.274398	0.0792536
Placebo	-0.223189	0.104789
Placebo	-0.198704	0.147527
Placebo	0.127774	0.125807
Placebo	0.214786	0.0880876
Placebo	-0.292046	-0.3337
Placebo	0.227324	-0.470739
Placebo	0.178667	-0.188042
Placebo	0.0723861	0.0900286
Placebo	-0.0849499	0.115977
Placebo	-0.210961	-0.199367
Placebo	0.327877	-0.325637
Placebo	0.209312	0.130721
Placebo	0.0636517	0.180054
Placebo	0.0570712	0.140799
Placebo	-0.0473039	-0.0665084
Placebo	-0.111241	-0.081109
Placebo	0.25954	0.0285608
Placebo	-0.241728	0.0288561
Placebo	-0.284461	0.0670661
Probiotics	-0.0081238		0.0933453
Probiotics	-0.173818		-0.0755413
Probiotics	0.13529		0.00842025
Probiotics	0.248077		-0.0065876
Probiotics	-0.0122575		0.045048
Probiotics	0.212695		-0.0163826
Probiotics	0.233258		0.0614999
Probiotics	0.0349358		0.134454
Probiotics	-0.0549449		0.113273
Probiotics	-0.0113717		-0.0190086
Probiotics	0.174809		-0.107292
Probiotics	0.121268		0.115108
Probiotics	0.0114882		-0.27299
Probiotics	-0.131524		0.0686286
Probiotics	-0.0502178		0.101853
Probiotics	-0.16594		0.0597184
Probiotics	-0.0178741		0.103562
Probiotics	0.12518		-0.243001
Probiotics	0.014521		0.102632
Probiotics	0.123793		0.152559
Probiotics	0.14996		-0.283161
Probiotics	0.0154165		-0.0024475
Probiotics	-0.143259		0.105664
Probiotics	-0.218456		0.0971902
Probiotics	0.0777218		0.121218
Probiotics	0.173805		-0.0648304
Probiotics	0.034773		0.118587
Probiotics	0.0942635		0.123418
Probiotics	-0.143909		-0.0253033
Probiotics	-0.0923744		0.0271822
Probiotics	-0.116641		0.096847
Probiotics	0.217758		0.0308255
Probiotics	0.0464631		0.0904355
Probiotics	0.10059		0.100179
Probiotics	0.0612008		0.0586666
Probiotics	0.0191621		-0.417086

## Sheet: ED Fig 7B
Placebo	Probiotics
29	34
84	40
31	71
71	63
27	36
60	67
31	39
58	36
79	32
20	67
93	74
59	32
42	84
44	26
31	24
30	31
34	55
66	96
71	29
58	27
21	81
29	73
68	25
56	46
34	23
29	78
19	21
48	34
30	28
80	60
76	27
84	41
39	39
33	34
19	28
85	86
24
24
30
50
33
35
26
20

## Sheet: ED Fig 7C
	PC1	Baseline	Treatment	Persistence
female_A_baseline	0.0907331	-0.263044
female_E_baseline	-0.324003	0.131577
female_H_baseline	-0.0544018	-0.298377
female_I_baseline	-0.683238	-0.0653983
female_J_baseline	0.158	-0.0486767
female_K_baseline	0.0955372	0.307344
female_R_baseline	0.163702	0.054914
female_T_baseline	0.176158	0.0004759
female_U_baseline	0.153996	-0.226487
female_W_baseline	-0.031411	0.0311903
female_X_baseline	0.0592133	0.343465
male_B_baseline	0.0131764	-0.0757796
male_C_baseline	0.0928617	-0.229854
male_D_baseline	0.0846052	0.160923
male_F_baseline	-0.162694	-0.0325822
male_G_baseline	0.045	0.184184
male_M_baseline	-0.1651	0.199761
male_O_baseline	0.21317	-0.0604605
male_P_baseline	0.0925871	-0.283622
male_Q_baseline	0.146954	-0.108691
male_S_baseline	0.14423	-0.124354
male_V_baseline	0.0972059	0.0559649
female_A_persistence	0.143642			-0.11478
female_E_persistence	-0.506577			-0.043534
female_H_persistence	-0.128742			0.107415
female_I_persistence	-0.659801			-0.0452464
female_J_persistence	0.135768			-0.103962
female_K_persistence	0.111122			0.292674
female_R_persistence	0.181811			-0.0766226
female_T_persistence	-0.039657			0.108145
female_W_persistence	-0.0958355			-0.228398
female_X_persistence	0.112699			0.160294
male_B_persistence	0.185316			-0.0304224
male_C_persistence	-0.337454			-0.161624
male_F_persistence	-0.240327			0.122171
male_M_persistence	0.00656586			0.288991
male_O_persistence	0.102033			-0.0944296
male_P_persistence	0.12807			-0.0083866
male_Q_persistence	0.1112			0.108205
male_S_persistence	0.0695631			0.188041
male_V_persistence	0.160701			-0.165113
female_A_treatment	0.156796		0.0206807
female_E_treatment	-0.576413		-0.0001242
female_H_treatment	-0.264236		-0.206737
female_I_treatment	-0.497644		-0.0156987
female_J_treatment	0.143655		-0.0146312
female_K_treatment	0.11434		0.287519
female_R_treatment	0.19468		0.0338374
female_T_treatment	0.139067		-0.114865
female_U_treatment	0.189859		-0.107617
female_W_treatment	0.114323		0.14196
female_X_treatment	0.182625		0.0604901
male_B_treatment	0.151596		-0.0524096
male_C_treatment	0.01458		-0.357894
male_D_treatment	0.0104942		0.0184963
male_F_treatment	-0.190275		0.0671294
male_G_treatment	0.00812451		0.236243
male_M_treatment	-0.0701774		0.278954
male_O_treatment	0.183805		-0.11612
male_P_treatment	0.0417144		-0.244137
male_S_treatment	-0.0248132		0.134197
male_V_treatment	0.131508		-0.0051626

## Sheet: ED Fig 7D
Baseline	Treatment	Persistence
0.687135	0.888034	0.458825
0.529078	0.426746	0.435695
0.71417	0.419018	0.31629
0.528284	0.451333	0.484293
0.522041	0.297214	0.436615
0.43869	0.417791	0.305248
0.527282	0.348116	0.389383
0.47785	0.361553	0.326833
0.738394	0.467454	0.545083
0.560399	0.6265	0.489076
0.879858	0.363066	0.564188
0.445304	0.429699	0.435509
0.750902	0.355191	0.405794
0.670859	0.551022	0.428728
0.642089	0.576491	0.541559
0.522787	0.3664	0.56951
0.535975	0.363398	0.610496
0.594049	0.474026	0.353173
0.596717	0.447749	0.349338
0.551258	0.270503	0.535489
0.687262	0.553023	0.537461
0.74898	0.337138	0.882485
0.613656	0.844276	0.579214
0.657614	0.822436	0.538628
0.515822	0.838537	0.820361
0.46859	0.85882	0.718612
0.363174	0.707633	0.863783
0.690467	0.699152	0.883468
0.615828	0.868926	0.794209
0.71417	0.42801	0.857409
0.428059	0.557271	0.861974
0.587151	0.727437	0.774334
0.437639	0.835658	0.80351
0.615674	0.816951	0.808013
0.61065	0.871572	0.823316
0.501233	0.760425	0.806734
0.606906	0.317954	0.768364
0.696814	0.843105	0.747579
0.716803	0.750725	0.873971
0.590634	0.811812	0.597372
0.578348	0.801512	0.869628
0.431198	0.758023	0.874447
0.559748	0.871159	0.815359
0.7265	0.825036	0.843285
0.558095	0.561068	0.213481
0.667836	0.701687	0.40071
0.720014	0.590037	0.621163
0.43869	0.804029	0.649438
0.533012	0.592847	0.341665
0.739734	0.836514	0.615356
0.696814	0.793154	0.304728
0.522475	0.74552	0.412637
0.580279	0.726487	0.441815
0.568907	0.724477	0.373612
0.423756	0.744941	0.499514
0.596392	0.731733	0.618774
0.787384	0.817293	0.631742
0.55393	0.762359	0.479539
0.539031	0.815248	0.616682
0.55241	0.65761	0.655729
0.583457	0.625817	0.415272
0.71157	0.68681	0.41813
0.633603	0.775402	0.493499
0.886895	0.672997	0.508839
0.888167	0.718399	0.495125
0.86146	0.728933	0.717512
0.820147	0.706188	0.877522
0.902478	0.783965	0.912514
0.917006	0.624455	0.691056
0.879858	0.690948	0.856173
0.918044	0.811998	0.917278
0.428059	0.738809	0.898982
0.739734	0.613203	0.932213
0.772959	0.457863	0.861434
0.916082	0.641454	0.745333
0.886129	0.782351	0.89421
0.847145	0.805009	0.923787
0.924539	0.716524	0.867166
0.651817	0.756482	0.901232
0.669979	0.749274	0.77612
0.9016	0.739038	0.154804
0.92286	0.711531	0.85065
0.891561	0.781833	0.702633
0.909418	0.752875	0.447972
0.522787	0.303078	0.846994
0.55393	0.415327	0.911881
0.415003	0.796998	0.909057
0.436992	0.669891	0.919782
0.450005	0.38108	0.62412
0.53034	0.424996	0.592216
0.431945	0.450385	0.950296
0.476289	0.324785	0.632897
0.359154	0.476672	0.699523
0.432318	0.416602	0.548253
0.615674	0.200498	0.651613
0.564761	0.501349	0.55236
0.557053	0.338665	0.616775
0.5134	0.516499	0.377642
0.491137	0.882204	0.674355
0.381496	0.373963	0.71638
0.886129	0.589018	0.611354
0.58256	0.348442	0.649332
0.421115	0.5686	0.555086
0.617377	0.474867	0.516087
0.36407	0.566184	0.659474
0.355655	0.316022	0.486885
0.473859	0.573869	0.567414
0.352712	0.437572	0.644372
0.619239	0.468489	0.76121
0.40151	0.352461	0.436407
0.244717	0.693885	0.446412
0.909418	0.294852	0.542178
0.276695	0.67988	0.650927
0.591644	0.562567	0.46361
0.670859	0.404983	0.271265
0.599238	0.516177	0.448048
0.398751	0.530455	0.800891
0.539215	0.823747	0.578409
0.530728	0.604313	0.712878
0.48698	0.612288	0.449128
0.582288	0.445789	0.659341
0.431198	0.591481	0.532789
0.732974	0.91856	0.55266
0.450005	0.503426	0.530314
0.71157	0.739775	0.913652
0.459434	0.638822	0.466635
0.418268	0.683477	0.574886
0.484413	0.517082	0.593843
0.559748	0.630515	0.647326
0.531699	0.42462	0.519779
0.657835	0.511421	0.806841
0.408714	0.521146	0.395051
0.318783	0.564643	0.462486
0.517899	0.492125	0.547435
0.633526	0.347812	0.350884
0.378501	0.386414	0.462598
0.916082	0.699889	0.449866
0.502598	0.669499	0.294328
0.397382	0.532151	0.354498
0.417854	0.584663	0.527991
0.398751	0.664312	0.627288
0.432318	0.563776	0.5041
0.528284	0.641761	0.474054
0.52268	0.596563	0.40761
0.555647	0.306019	0.339133
0.578348	0.511037	0.557612
0.456852	0.300314	0.479336
0.529078	0.531045	0.227547
0.318783	0.583445	0.306695
0.322076	0.514931	0.890169
0.635927	0.545372	0.509396
0.488739	0.42723	0.332588
0.430548	0.592754	0.505866
0.522475	0.938544	0.355529
0.541003	0.605397	0.492837
0.374439	0.689398	0.765597
0.421863	0.552848	0.584547
0.613656	0.518102	0.595967
0.431945	0.45256	0.804072
0.487604	0.610078	0.646175
0.535567	0.49393	0.575225
0.490437	0.44116	0.558621
0.64052	0.503724	0.459317
0.485578	0.501518	0.404514
0.473859	0.510213	0.620293
0.888167	0.682985	0.550213
0.494768	0.313974	0.708932
0.480563	0.537319	0.773194
0.564883	0.661705	0.715179
0.419126	0.566523	0.636288
0.611576	0.447741	0.675494
0.918044	0.597513	0.527535
0.690467	0.635892	0.688962
0.517899	0.462815	0.547782
0.616687	0.598587	0.679681
0.654412	0.895788	0.534653
0.533012	0.528644	0.668574
0.493696	0.493463	0.618348
0.653915	0.714434	0.657341
0.504297	0.242688	0.824686
0.623887	0.922866	0.594312
0.485578	0.436357	0.651753
0.460902	0.384884	0.690284
0.560399	0.53912	0.465131
0.450542	0.573197	0.77002
0.372464	0.349662	0.575543
0.435659	0.49362	0.585819
0.421115	0.594645	0.618478
0.591644	0.413597	0.666138
0.820147	0.388187	0.616421
0.610644	0.535555	0.682605
0.555647	0.472019	0.70651
0.782758	0.513647	0.605815
0.617377	0.658921	0.370673
0.591761	0.649824	0.683037
0.50666	0.469046	0.548135
0.4855	0.447962	0.701935
0.616687	0.645124	0.69141
0.720014	0.379776	0.280807
0.618887	0.430335	0.340253
0.642089	0.886738	0.591622
0.628865	0.428257	0.713018
0.587151	0.564857	0.467975
0.692003	0.464406	0.415525
0.530728	0.577579	0.638778
0.491697	0.580907	0.593918
0.503161	0.322358	0.360413
0.541003	0.576531	0.577737
0.602135	0.46843	0.39843
0.55801	0.34965	0.393104
0.604163	0.455464	0.33495
0.50666	0.462964	0.627044
0.557053	0.318383	0.457731
0.723309	0.296898	0.48477
0.643884	0.703945	0.566379
0.787384	0.52043	0.86677
0.416068	0.581598	0.576564
0.653915	0.361903	0.275332
0.738394	0.503936	0.580178
0.466063	0.719256	0.435934
0.552664	0.465347	0.509292
0.648908	0.33969	0.609781
0.285051	0.323687	0.55322
0.812203	0.28356	0.400908
0.45317	0.281011	0.397766
0.554287	0.371499	0.517687
0.276695	0.325215	0.66594
0.886895	0.440337	0.643608
0.494768	0.54156	0.476726
0.590634	0.57373	0.931677
0.502598	0.503587	0.514017
0.357579	0.362483	0.445403
0.48698	0.901439	0.482965
0.393843	0.357147	0.675283
0.460902	0.285599	0.566798
0.552664	0.315242	0.685381
0.359154	0.458074	0.675471
0.465054	0.353019	0.565403
0.311909	0.59577	0.452023
0.430548	0.532912	0.537689
0.493526	0.549009	0.45796
0.55801	0.482306	0.489077
0.408714	0.935023	0.87495
0.772959	0.688186	0.887982
0.423756	0.529096	0.806672
0.503863	0.520922	0.85858
0.485528	0.643952	0.677459
0.417845	0.690369	0.660275
0.57144	0.539415	0.868015
0.520201	0.721587	0.719892
0.47785	0.523241	0.700483
0.515822	0.406159	0.855308
0.510442	0.598048	0.76089
0.657614	0.522484	0.860074
0.596392	0.671268	0.779777
0.44327	0.695847	0.806837
0.527282	0.484126	0.821891
0.572121	0.428593	0.837593
0.502342	0.58102	0.908527
0.902478	0.53976	0.776581
0.531699	0.432427	0.865999
0.723309	0.641628	0.793792
0.535567	0.491367	0.852582
0.630081	0.541665	0.855302
0.450542	0.578524	0.752294
0.503161	0.863361	0.89894
0.564761	0.584099	0.752798
0.542069	0.657733	0.715094
0.602053	0.789185	0.80923
0.650099	0.730021	0.884388
0.541745	0.532896	0.782249
0.485528	0.641174	0.739194
0.619239	0.586804	0.827583
0.891561	0.703861	0.807873
0.627385	0.713218	0.912688
0.778307	0.605891	0.87737
0.687135	0.546986	0.798946
0.284285	0.514171	0.549916
0.504297	0.594172	0.659769
0.552038	0.307534	0.820277
0.501933	0.570298	0.638976
0.465054	0.562663	0.815522
0.490437	0.712185	0.721192
0.558095	0.470529	0.659484
0.328775	0.586496	0.762556
0.285051	0.546265	0.774092
0.629541	0.531435	0.391384
0.352712	0.622211	0.208232
0.484413	0.837376	0.248416
0.602053	0.731046	0.571965
0.516327	0.607068	0.444788
0.591761	0.583964	0.682603
0.61065	0.453477	0.715151
0.491137	0.473621	0.694969
0.740336	0.425697	0.546798
0.556509	0.375814	0.216481
0.538506	0.447298	0.670304
0.669979	0.262765	0.299924
0.589405	0.494052	0.53395
0.657835	0.61081	0.608683
0.541745	0.502882	0.438428
0.493696	0.507818	0.341319
0.582916	0.557737	0.50036
0.44989	0.438965	0.843138
0.7265	0.513743	0.458887
0.493526	0.521818	0.635065
0.692003	0.601757	0.540351
0.750902	0.27034	0.734868
0.766917	0.769687	0.416258
0.643884	0.650952	0.520153
0.46859	0.456152	0.677053
0.64052	0.571285	0.485384
0.582288	0.556106	0.715745
0.516327	0.695878	0.687658
0.58256	0.573001	0.662503
0.611576	0.578868	0.708268
0.538506	0.573213	0.563284
0.594049	0.629948	0.60108
0.678371	0.564187	0.55056
0.386363	0.247446	0.397619
0.545893	0.697914	0.664286
0.847145	0.61649	0.577304
0.626029	0.649577	0.592421
0.568907	0.705037	0.90603
0.328775	0.713372	0.635868
0.417854	0.799394	0.463718
0.415003	0.804987	0.605864
0.572121	0.791953	0.550837
0.244717	0.514852	0.651377
0.393843	0.491026	0.530057
0.480563	0.412723	0.323032
0.346846	0.635261	0.520927
0.482768	0.523313	0.515293
0.602135	0.608125	0.225671
0.416068	0.776153	0.285178
0.437639	0.642198	0.337714
0.501933	0.151453	0.438402
0.417324	0.330374	0.340471
0.77553	0.416154	0.458271
0.633603	0.458235	0.548265
0.687262	0.421308	0.369457
0.666298	0.251377	0.421676
0.386363	0.558345	0.4808
0.363174	0.55334	0.45461
0.586718	0.277945	0.41035
0.651817	0.229243	0.870717
0.40151	0.528317	0.228177
0.357579	0.758147	0.457268
0.654412	0.601205	0.371188
0.671015	0.62244	0.592027
0.456852	0.338507	0.501242
0.491697	0.488336	0.4211
0.5134	0.3777	0.50781
0.466063	0.539814	0.526149
0.487604	0.641024	0.396147
0.582916	0.569758	0.499159
0.650099	0.527214	0.386583
0.374439	0.759233	0.672611
0.482768	0.573774	0.508439
0.372464	0.701794	0.562089
0.460842	0.764895	0.544509
0.459434	0.650952	0.540626
0.583588	0.480942	0.629286
0.356605	0.522455	0.457361
0.554287	0.597264	0.433809
0.586718	0.265722	0.619669
0.552038	0.737583	0.419923
0.55241	0.661811	0.367809
0.36407	0.581433	0.512625
0.615828	0.410049	0.645255
0.618887	0.815046	0.467837
0.92286	0.360481	0.34967
0.589405	0.818941	0.8835
0.445304	0.539838	0.341621
0.542069	0.404051	0.577503
0.503076	0.56809	0.650551
0.417845	0.541156	0.433598
0.418268	0.25065	0.477352
0.778307	0.506843	0.465342
0.782758	0.572263	0.427243
0.596717	0.485296	0.472235
0.732974	0.364995	0.549695
0.548596	0.593154	0.565215
0.436992	0.573944	0.897168
0.635927	0.577745	0.59511
0.667836	0.443534	0.647088
0.596053	0.339763	0.440616
0.658465	0.457021	0.448577
0.623887	0.429177	0.704085
0.924539	0.908102	0.681832
0.520201	0.463605	0.529786
0.633526	0.408426	0.511477
0.77553	0.416458	0.45688
0.812203	0.307247	0.402018
0.74898	0.38688	0.604469
0.583588	0.395399	0.306223
0.678371	0.486956	0.383771
0.740336	0.671369	0.346145
0.630081	0.217309	0.51769
0.9016	0.807082	0.563666
0.666298	0.528392	0.516973
0.503076	0.47211	0.366024
0.626029	0.457823	0.406378
0.627385	0.612244	0.631713
0.579156	0.48239	0.32921
0.589912	0.579494	0.539864
0.322076	0.589345	0.885729
0.610644	0.513456	0.547031
0.583457	0.423084	0.248142
0.648908	0.358263	0.312447
0.564883	0.603477	0.447488
0.502342	0.377477	0.506498
0.57144	0.522817	0.505832
0.378501	0.44468	0.580075
0.766917	0.502578	0.496723
0.596053	0.639219	0.402466
0.53034	0.616446	0.41044
0.716803	0.362211	0.526984
0.599238	0.512648
0.522041	0.607887
0.535975	0.801901
0.556509	0.498434
0.604163	0.634903
0.539215	0.590518
0.356605	0.450824
0.476289	0.452391
0.548596	0.663505
0.482193	0.455687
0.629541	0.727165
0.503863	0.500152
0.671015	0.542901
0.917006	0.561634
0.488739	0.461885
0.419126	0.625386
0.579156	0.470279
0.52268	0.546556
0.545893	0.815433
0.510442	0.639065
0.628865	0.547804
0.580279	0.575452
0.606906	0.481934
0.482193	0.499139
0.421863	0.409566
0.355655	0.603683
0.346846	0.343161
0.435659	0.566884
0.86146	0.441256
0.381496	0.503439
0.539031	0.572207
0.45317	0.466024
0.417324	0.586649
0.501233	0.551185
0.460842	0.404241
0.397382	0.439623
0.44327	0.469905
0.44989	0.218637
0.284285	0.900013
0.551258	0.521283
0.311909	0.263691
0.589912	0.366389
0.4855	0.314953
0.658465	0.45409

## Sheet: ED Fig 7E
Persistence	Treatment
0.31629	0.348116
0.597372	0.42801
0.495125	0.672997
0.154804	0.303078
0.436407	0.200498
0.271265	0.294852
0.294328	0.347812
0.404514	0.313974
0.370673	0.318383
0.275332	0.357147
0.514017	0.529096
0.719892	0.307534
0.549916	0.247446
0.341319	0.265722
0.416258	0.25065
0.592027	0.44468
0.402018	0.452391
0.346145	0.218637

## Sheet: ED Fig 7F
Baseline	Treatment	Persistence
10	9	16
9	16	14
21	13	19
6		6
9	9	7
9	12	14
9		7
10	8	6
6	6	6
10	7	12
9	14	14
7
12	6	5
17	14	13
21	12	8
17	18	21
10	14	11
11	10	22
13	17	13
10	9	10
12	12	10
9	10	10

## Sheet: ED Fig 7G
	PC1	PL_abx	PL_baseline	PL_Post	PR_abx	PR_baseline	PR_post
Antibiotic	-0.127079	0.0674081
Antibiotic	0.0368989	0.188212
Antibiotic	-0.106857	0.175818
Antibiotic	-0.0580969	0.261496
Antibiotic	-0.388829	0.0450262
Antibiotic	-0.241202	-0.246036
Antibiotic	0.240639	0.324299
Antibiotic	-0.102778	0.0338225
Antibiotic	-0.0102043	-0.229903
Antibiotic	-0.266025	-0.114856
Antibiotic	-0.0978269	-0.0624087
Antibiotic	-0.0765986	-0.104808
Antibiotic	-0.292046	-0.148707
Antibiotic	0.0551364	-0.177803
Antibiotic	-0.17759	0.126316
Baseline	0.25831		-0.320347
Baseline	-0.0756986		0.170892
Baseline	0.00843138		0.290143
Baseline	-0.248049		0.0597067
Baseline	-0.0622745		-0.123924
Baseline	0.299542		0.309851
Baseline	0.131021		-0.114245
Baseline	-0.0080802		-0.168792
Baseline	-0.202666		-0.0070418
Baseline	-0.11388		0.190074
Baseline	-0.136825		0.0324547
Baseline	0.115203		-0.182883
Baseline	0.0874388		-0.111035
Baseline	0.325636		-0.32983
Post	0.135719			0.249359
Post	0.072674			0.018464
Post	-0.0974418			0.259435
Post	-0.290763			0.0011949
Post	-0.203174			-0.0505942
Post	0.225371			0.352014
Post	0.122365			0.0266334
Post	0.170208			-0.268183
Post	-0.133526			-0.264165
Post	-0.0093129			-0.0557691
Post	-0.0547516			-0.0444416
Post	-0.0892719			-0.0846169
Post	0.162092			-0.274373
Post	0.0616054			-0.0742879
Antibiotic	-0.102853				0.197348
Antibiotic	-0.0730066				-0.0241195
Antibiotic	-0.0601909				0.0309492
Antibiotic	-0.0778943				0.153974
Antibiotic	0.0332327				-0.066282
Antibiotic	0.107553				0.0235248
Antibiotic	-0.0503946				0.233929
Antibiotic	-0.136465				0.0521562
Antibiotic	0.24263				0.163242
Antibiotic	-0.2269				-0.0613139
Antibiotic	-0.440656				-0.106797
Antibiotic	-0.0203637				-0.0282492
Baseline	0.0700468					0.132319
Baseline	0.309136					-0.150011
Baseline	0.146797					0.0868473
Baseline	-0.008491					0.165961
Baseline	0.349052					-0.213637
Baseline	0.177266					-0.0348521
Baseline	0.217337					-0.0358386
Baseline	0.140179					0.301081
Baseline	0.256146					-0.0777316
Baseline	-0.423547					-0.19468
Baseline	0.0284653					-0.0926604
Post	-0.122436						0.113506
Post	-0.0095248						0.0705701
Post	0.140463						0.103122
Post	0.340739						-0.211369
Post	0.17661						0.0659191
Post	-0.0072734						0.17927
Post	0.226743						0.00121933
Post	0.30469						-0.166991
Post	-0.397518						-0.173587
Post	0.052985						-0.0603919

## Sheet: ED Fig 7H
PL_abx	PL_baseline	PL_Post	PR_abx	PR_baseline	PR_post
23	38	16	14	24	20
27	29	26	17	14	18
28	12	16	60	20	18
10	22	25	23	23	23
26	18	24	15	17	22
59	14	16	25	23	16
25	24	20	22	18	19
40	18	17	12	17	19
16	36	79	27	17	39
23	26	55	49	39	57
64	20	24	37	68
40	41	26	61
61	21	34
44	22	25
17

## Sheet: ED Fig 7I
PL_abx	PL_baseline	PL_Post	PR_abx	PR_baseline	PR_post
0.453534	0.807626	0.49414	0.605135	0.546861	0.646755
0.394979	0.803956	0.62174	0.610956	0.441436	0.707735
0.848489	0.565832	0.585487	0.763392	0.519408	0.495605
0.569166	0.838272	0.589349	0.682388	0.515847	0.669743
0.542403	0.660363	0.491987	0.226306	0.48066	0.52627
0.56995	0.796899	0.597165	0.345622	0.464423	0.593361
0.819822	0.754313	0.518203	0.503681	0.597059	0.279884
0.507325	0.617661	0.809725	0.502957	0.314103	0.402375
0.454057	0.874703	0.667981	0.514262	0.485631	0.597637
0.530356	0.701813	0.547314	0.568764	0.790631	0.532581
0.57121	0.559333	0.47891	0.680177	0.621633	0.547205
0.766588	0.757662	0.519771	0.715431	0.609026	0.679592
0.560889	0.68682	0.525327	0.348501	0.337656	0.429376
0.532627	0.716417	0.786994	0.520357	0.539388	0.514747
0.621775	0.270287	0.414095	0.528635	0.625634	0.667858
0.360859	0.434816	0.324681	0.593959	0.334448	0.768783
0.836452	0.856154	0.587164	0.668635	0.546861	0.521863
0.740037	0.514714	0.439203	0.586027	0.408369	0.472855
0.511428	0.482179	0.594624	0.487891	0.896559	0.493538
0.358454	0.317269	0.550395	0.501856	0.647287	0.463006
0.637606	0.796899	0.724413	0.539538	0.532691	0.621934
0.545731	0.443259	0.63814	0.379524	0.539388	0.471624
0.465766	0.472661	0.569809	0.682754	0.574145	0.367089
0.274038	0.595838	0.389051	0.517759	0.444119	0.539511
0.438119	0.473536	0.682423	0.687106	0.314103	0.828458
0.572296	0.410006	0.423539	0.543519	0.464367	0.657144
0.416361	0.528828	0.767425	0.726834	0.480174	0.20934
0.442114	0.68311	0.441277	0.786511	0.778516	0.560459
0.406477	0.874703	0.577405	0.530308	0.586962	0.492988
0.451786	0.573709	0.865516	0.738509	0.541957	0.550703
0.524721	0.573571	0.468089	0.651587	0.585521	0.558812
0.253423	0.619613	0.28328	0.841631	0.512914	0.634716
0.855244	0.634176	0.492429	0.697621	0.755284	0.619752
0.711165	0.859049	0.496799	0.692986	0.625634	0.287743
0.354467	0.443259	0.842645	0.582494	0.84378	0.583269
0.302829	0.534973	0.537308	0.640649	0.519408	0.721517
0.458546	0.561869	0.598137	0.587485	0.449601	0.655298
0.775454	0.513866	0.488313	0.257862	0.645444	0.488951
0.577687	0.655963	0.717459	0.497572	0.541957	0.686311
0.561204	0.451403	0.672266	0.794496	0.646585	0.583112
0.38871	0.766391	0.411192	0.413453	0.755284	0.901742
0.473469	0.62612	0.425524	0.839337	0.448793	0.393658
0.534779	0.528828	0.621437	0.562787	0.655509	0.213385
0.557067	0.803956	0.675363	0.56281	0.540196	0.640733
0.418858	0.355185	0.578656	0.514306	0.586962	0.375361
0.496778	0.828395	0.465136	0.584885	0.597059	0.84392
0.494568	0.398851	0.519919	0.448565	0.673022	0.595482
0.160033	0.473536	0.819981	0.746611	0.337656	0.515959
0.594353	0.520723	0.492879	0.615378	0.91626	0.423532
0.492511	0.549318	0.722099	0.530718	0.715191	0.56899
0.681365	0.652213	0.269803	0.417149	0.408369	0.285186
0.88086	0.371102	0.645121	0.462948	0.82167	0.638523
0.66551	0.467682	0.82189	0.354223	0.444119	0.391525
0.712091	0.637541	0.558075	0.600682	0.445018	0.519107
0.881089	0.681888	0.451706	0.364579	0.533151	0.43465
0.548245	0.765332	0.830862	0.408054	0.370487	0.530998
0.89818	0.595838	0.338094	0.423668	0.441436	0.388405
0.619041	0.68682	0.851513	0.282594	0.449601	0.757821
0.586084	0.508307	0.491385	0.535479	0.540196	0.516407
0.762206	0.474491	0.257419	0.532923	0.547872	0.61919
0.481192	0.657599	0.291433	0.46794	0.532691	0.470025
0.881557	0.371102	0.58924	0.394672	0.645444	0.519476
0.8955	0.382742	0.627308	0.657916	0.506209	0.299986
0.495055	0.313931	0.609467	0.546563	0.566816	0.498377
0.750369	0.561869	0.504346	0.765411	0.593315	0.767707
0.575336	0.786488	0.397112	0.426641	0.896836	0.530046
0.271041	0.766391	0.732081	0.585367	0.445018	0.499795
0.57337	0.837489	0.60427	0.768827	0.485631	0.494055
0.67796	0.77028	0.787201	0.766475	0.673022	0.317701
0.455267	0.745093	0.4263	0.547882	0.609026	0.429757
0.617306	0.796861	0.682965	0.420476	0.480174	0.480624
0.715088	0.831179	0.648996	0.320249	0.585521	0.854369
0.808109	0.634176	0.837036	0.658553	0.547872	0.450921
0.789099	0.75975	0.764093	0.4347	0.621633	0.354822
0.687358	0.74785	0.762875	0.509369	0.655509	0.421288
0.615098	0.807626	0.139832	0.515193	0.610366	0.277806
0.899522	0.765332	0.743635	0.426662	0.593315	0.457818
0.69038	0.716417	0.834878	0.761097	0.529391	0.881941
0.608363	0.600927	0.713784	0.635336	0.48066	0.539405
0.680157	0.410006	0.736718	0.679464	0.825675	0.418618
0.773263	0.382742	0.773931	0.665329	0.512914	0.628383
0.832047	0.573709	0.768843	0.608311	0.854323	0.409208
0.801836	0.485251	0.54246	0.539436	0.464367	0.544574
0.59659	0.336661	0.745628	0.711248	0.448793	0.361393
0.775576	0.565832	0.469691	0.560142	0.506209	0.577887
0.752899	0.374664	0.644057	0.626647	0.334448	0.41798
0.60369	0.745093	0.297289	0.743002	0.464423	0.268423
0.741994	0.549318	0.50016	0.642178	0.370487	0.575981
0.767871	0.493929	0.445677	0.344384	0.529391	0.254563
0.839008	0.401814	0.422842	0.583821	0.542227	0.704457
0.740879	0.545465	0.720176	0.87561	0.757426	0.790947
0.72676	0.514714	0.412625	0.516699	0.896836	0.757643
0.749563	0.412349	0.472877	0.514017	0.82167	0.720373
0.707289	0.633911	0.716599	0.541404	0.778516	0.841723
0.752578	0.451403	0.543032	0.494835	0.854323	0.796083
0.643363	0.786488	0.395757	0.563988	0.84378	0.776582
0.815534	0.425421	0.385694	0.581975	0.790631	0.858328
0.174103	0.313931	0.49364	0.482765	0.896559	0.742161
0.472187	0.60586	0.560129	0.498516	0.91626	0.832309
0.421578	0.619613	0.718321	0.809168	0.825675	0.5663
0.354553	0.617661	0.331547	0.583028	0.574145	0.543392
0.637564	0.374664	0.684167	0.516744	0.515847	0.67524
0.80425	0.470534	0.563152	0.581852	0.542227	0.336562
0.451917	0.311805	0.672243	0.626372	0.533151	0.590595
0.419042	0.837489	0.401169	0.60125	0.646585	0.610372
0.563749	0.757662	0.500672	0.657673	0.715191	0.759366
0.538585	0.825961	0.556997	0.710309	0.610366	0.528675
0.537798	0.474491	0.702977	0.596828	0.647287	0.78023
0.547079	0.573571	0.423163	0.7264	0.566816	0.552765
0.760199	0.545465	0.809423	0.62905	0.757426	0.685355
0.845249	0.381789	0.623169	0.826765
0.446228	0.472661	0.603231	0.684022
0.559481	0.355185	0.931803	0.346338
0.346559	0.524767	0.970256	0.901371
0.717273	0.412349	0.898095	0.736313
0.658539	0.657066	0.903774	0.854856
0.597733	0.580109	0.977073	0.884712
0.528851	0.520723	0.946453	0.689314
0.585116	0.395995	0.967852	0.803002
0.541223	0.49802	0.880561	0.792381
0.714539	0.513866	0.944097	0.736001
0.733761	0.493929	0.954806	0.721728
0.858387	0.60586	0.890785	0.477335
0.722095	0.270287	0.942975	0.541535
0.645561	0.681888	0.940257	0.674633
0.577852	0.558023	0.928124	0.583331
0.62752	0.74785	0.775026	0.560511
0.639566	0.524767	0.773788	0.61455
0.647354	0.882818	0.678065	0.725788
0.614352	0.838272	0.673643	0.626729
0.914093	0.825579	0.588303	0.305677
0.851469	0.311805	0.62359	0.542755
0.92511	0.467682	0.511272
0.653423	0.458492	0.504896
0.630473	0.395995	0.448148
0.650898	0.317269	0.712434
0.696575	0.381789	0.460428
0.694095	0.754313	0.57814
0.815319	0.796861	0.59401
0.566417	0.470427	0.513844
0.835174	0.401814	0.367229
0.586632	0.534973	0.755867
0.789941	0.398851	0.377458
0.831056	0.604097	0.443243
0.759096	0.458492	0.447414
0.869701	0.41543	0.797494
0.696635	0.77028	0.383493
0.86127	0.336661	0.51874
0.542519	0.425421	0.7256
0.696796	0.580109	0.641609
0.692476	0.508307	0.269233
0.742845	0.434816	0.410837
0.635569	0.62612	0.494804
0.677642	0.559333	0.442898
0.494474	0.49802	0.754931
0.326513	0.655963	0.783686
0.573501	0.470534	0.307348
0.394938	0.41543	0.626744
0.370919	0.470427	0.362139
0.758234	0.485251	0.345732
0.674205	0.68311	0.682591
0.469622	0.75975	0.489162
0.423215	0.637541	0.382402
0.462865	0.482179	0.330656
0.411746	0.558023	0.462231
0.868071	0.701813	0.485102
0.699209	0.76614	0.387344
0.569654	0.657066	0.442055
0.551498	0.652213	0.622643
0.585691	0.600927	0.700353
0.765166	0.825579	0.674037
0.875902	0.856154	0.484104
0.569043	0.831179	0.779045
0.780023	0.76614	0.769387
0.650447	0.859049	0.566824
0.869133	0.633911	0.509228
0.562763	0.882818	0.650067
0.53977	0.657599	0.424078
0.675042	0.828395	0.474462
0.538561	0.604097	0.598951
0.548732	0.660363	0.719755
0.533175	0.825961	0.772243
0.52236		0.415713
0.597329		0.367284
0.254127		0.470381
0.732633		0.456155
0.695222		0.476713
0.575337		0.492548
0.791056		0.733564
0.74514		0.599764
0.575185		0.443516
0.791027		0.444025
0.798724		0.661769
0.594433		0.554415
0.657903		0.504535
0.724348		0.595773
0.464038
0.477099
0.235884
0.374956
0.747419
0.660243
0.462405
0.697456
0.585706
0.462736
0.819831
0.478462
0.505922
0.675783
